# Supplementary material for: Iridium-catalyzed direct asymmetric reductive amination utilizing primary alkyl amines as the N-sources
Source: Nat Commun. 2022 Jun 10;13:3344. doi: 10.1038/s41467-022-31045-5 (PMC9187633; doi:10.1038/s41467-022-31045-5)
Supplement: Supplementary file 4 — Supplementary Data 1 [file 41467_2022_31045_MOESM4_ESM.xlsx]

## Sheet: “Out-sphere” pathways in TFE
Complex I	Complex II	Complex III	TS1	Complex IV	Complex V	Transition state TS2	Complex VI	TS3-R	TS3-S	Competing intermediate IV’	Competing intermediate IV’’
E(RB3LYP) = -5705.77057861	E(RB3LYP) = -2948.79888145	E(RB3LYP) = -2642.15111651	E(RB3LYP) = -2642.15005321	E(RB3LYP) = -3095.1333538
Thermal correction to Gibbs Free Energy= 1.450289	Thermal correction to Gibbs Free Energy= 0.771844	Thermal correction to Gibbs Free Energy= 0.679615	Thermal correction to Gibbs Free Energy= 0.677821	Thermal correction to Gibbs Free Energy= 0.730107	E(RB3LYP) = -2643.36876515	E(RB3LYP) = -3047.82214866	E(RB3LYP) = -3047.82749469	E(RB3LYP) = -3047.81568889	E(RB3LYP) = -3047.81712069	E(RB3LYP) = -3095.10965550	E(RB3LYP) = -3095.13095741
G = -5704.32028961	G = -2948.02703745	G = -2641.47150151	G = -2641.47223221	G = -3094.4032468	Thermal correction to Gibbs Free Energy= 0.696207	Thermal correction to Gibbs Free Energy= 0.862150	Thermal correction to Gibbs Free Energy= 0.864834	Thermal correction to Gibbs Free Energy= 0.867677	Thermal correction to Gibbs Free Energy= 0.866655	Thermal correction to Gibbs Free Energy= 0.729661	Thermal correction to Gibbs Free Energy= 0.730109
N -4.02876300 -1.57987900 1.99790700	N -0.53229800 1.65738900 1.39018200	N -1.54347200 1.36622800 1.08455300	Imaginary frequency: -590.4876		G = -2642.67255815	G = -3046.95999866	G = -3046.96266069	G = -3046.94801189	G = -3046.95046569	G = -3094.3799945	G = -3094.40084841
C -2.55322300 3.76009000 -0.55664100	C 2.11496200 -3.67442000 0.06938100	C 2.15532700 -3.39667500 0.09271100	N -1.46300900 1.44437400 1.10253800	N -1.22099300 -2.08823300 1.08074400		Imaginary frequency: -997.5290		Imaginary frequency: -178.2174	Imaginary frequency: -85.4862
C -3.53451300 4.97567400 -2.51931000	C 3.74427600 -4.32152900 -1.72896300	C 4.18299800 -3.64753400 -1.36640200	C 2.01169900 -3.48631000 0.14607800	C 1.44263500 3.28568700 0.40831700	N -1.61018000 1.41988600 1.08690100		N -1.67962000 -2.07490400 1.02524100	N -0.89540400 -2.18060200 1.22244200	N 0.46302500 2.00449600 1.44991500	N -0.21331300 1.87557900 1.54617400	N -0.71994200 0.80472800 2.01317100
C -3.82927500 -3.03394100 2.12821100	C -1.68948700 2.56525100 1.29034000	C -2.81326200 2.07165600 0.80782100	C 4.02745300 -3.85150800 -1.30490600	C 1.00001600 5.15564200 -1.20372700	C 1.89019700 -3.41705400 0.13272300	N -1.67804200 -2.08736400 1.01662300	C 0.97840600 3.43148700 1.19090500	C 0.27670700 3.67223400 0.19844300	C 1.40112300 -3.82615300 0.11624400	C 1.71761700 -3.71873400 0.21055900	C 3.33443600 -2.71986700 -0.81751300
C -4.95130200 -1.01740700 2.99718900	C 0.48247500 2.09665400 2.36239600	C -0.77634300 1.93125300 2.21007300	C -2.71008000 2.19107400 0.83002300	C -1.11461500 -3.54222500 0.84234700	C 3.78044300 -3.81684500 -1.46948300	C 0.99138800 3.41081900 1.25762900	C 0.58036300 5.47845600 -0.20638000	C -0.49957800 5.21725300 -1.62460200	C 2.39617400 -4.92550500 -1.91055000	C 2.74728600 -4.67326800 -1.87034600	C 4.60426500 -2.37946700 -2.95614300
H -1.70490600 4.43046300 -0.63724600	H 1.96569200 -4.73629300 0.23717100	H 2.16632800 -4.47687000 0.19624400	C -0.67023800 1.99574200 2.21740500	C -2.22974800 -1.73509100 2.09699600	C -2.93226700 2.02607400 0.82563100	C 0.61107500 5.47820900 -0.11369900	C -1.59234300 -3.54720400 0.99210800	C -0.42519800 -3.56613200 1.03374200	C -0.49069300 3.13029400 1.47305100	C -1.34370300 2.82208200 1.65427800	C -2.13185800 1.01557300 2.37793800
H -3.77585300 5.94645900 -2.06568500	H 4.56217300 -4.72313200 -1.11581900	H 4.92470100 -3.94688700 -0.61404500	H 1.96458300 -4.56501600 0.25522100	H 2.42616700 3.72504700 0.53011700	C -0.89350000 2.02680600 2.22501300	C -1.58580500 -3.55973600 0.98920700	C -2.77344200 -1.57696000 1.87546400	C -1.93158100 -2.03614500 2.25841900	C 1.67270200 2.23848200 2.25607000	C 0.98465500 2.30927900 2.29414400	C 0.22958300 1.51080800 2.89126200
H -4.13404100 3.86782800 -4.27347600	H 3.51464900 -3.58999500 -3.75098300	H 4.22394800 -2.83725000 -3.37132700	H 4.75732500 -4.17169400 -0.54956800	H 0.92126500 6.00633000 -0.51386200	H 1.82077000 -4.49644500 0.21593100	C -2.78630600 -1.59121200 1.85088500	H 1.83630300 3.95967600 1.59406500	H 1.07403400 4.38680500 0.37521300	H 0.97763700 -4.79706300 0.35138400	H 1.52201200 -4.74360200 0.50821800	H 3.61909600 -3.76444800 -0.88858200
H -3.12999800 -3.35966400 1.35762500	H -2.38973800 2.15380000 0.56513700	H -3.31922900 1.57315600 -0.01837000	H 4.09906300 -3.07806200 -3.32377500	H 0.40454500 4.72395400 -3.23747400	H 4.54272900 -4.20386400 -0.78048200	H 1.84465000 3.93223000 1.67885800	H 0.23855200 6.19048200 0.55627600	H -0.84145900 6.06989800 -1.02267900	H 3.13920500 -5.57553500 -1.42927000	H 3.62843100 -5.15623800 -1.42747000	H 5.63147800 -2.52693300 -2.59715700
H -4.78813400 -3.53809900 1.94833200	H -1.33844100 3.53347800 0.91188400	H -2.57315900 3.09477900 0.49388400	H -3.23564000 1.70993400 0.00657700	H -0.34471700 -3.72607800 0.09764900	H 3.75258500 -2.95605200 -3.45394500	H 0.25750400 6.17645600 0.65622900	H 0.47267500 5.31702800 -2.36222600	H -0.81624900 4.49188800 -3.63746300	H 2.06292700 -4.12942400 -3.89422800	H 2.13995500 -4.03002400 -3.84401600	H 3.65910200 -1.47396900 -4.67776100
H -5.05453800 0.05090600 2.82823500	H 1.30588900 1.38798500 2.36826600	H 0.14109900 1.36297300 2.34018200	H -2.43617300 3.20514300 0.51447700	H -2.07441200 -3.89144300 0.43918300	H -3.40222900 1.50826100 -0.00711400	H 0.53509600 5.35507900 -2.27328100	H -0.75502300 -3.83252800 0.35922400	H 0.34586800 -3.56849000 0.26455100	H -1.35424000 2.86783000 0.86455600	H -2.18429200 2.43411700 1.08467400	H -2.76257700 0.43982500 1.70364700
H -5.93974100 -1.47706400 2.86278800	H 0.87593600 3.06926600 2.03824600	H -0.50239800 2.96372600 1.95924500	H 0.23243100 1.40382200 2.34458900	H -2.27689100 -0.65447900 2.20159500	H -2.77338800 3.07327200 0.53650700	H -0.73862800 -3.84684200 0.37132200	H -2.51345300 -3.92837200 0.53033400	H -1.27022300 -4.16894600 0.67431500	H -0.00253800 4.00188500 1.01627800	H -1.03103500 3.77143500 1.20053200	H -2.36248000 2.08251100 2.25241300
P -3.43632100 -0.79101500 0.66404300	P -0.38538600 0.39373100 0.33627600	P -1.00360000 0.21273800 0.04827900	H -0.37131900 3.01850800 1.95583100	H -3.20758500 -2.08326400 1.74275900	H 0.07474500 1.54656100 2.34055100	H -2.49869400 -3.94421300 0.51447600	H -2.79875600 -0.49171400 1.84524100	H -2.23265600 -0.99386500 2.32356200	H 2.33447700 1.38074900 2.17298500	H 1.78547300 1.59024600 2.14794400	H 1.24400200 1.32729300 2.54679500
O -4.69439000 -0.68385000 -0.48382500	O 0.65006500 0.89812000 -0.93977900	O 0.11249300 0.91879400 -1.02772600	P -0.97632500 0.25260100 0.08194100	P -0.36329600 -1.01979000 0.16124600	H -0.72236100 3.08510600 1.99442300	H -2.81563000 -0.50620100 1.81740800	H -3.72121200 -1.94199300 1.45752300	H -2.80618400 -2.62506800 1.95426500	H 2.19604400 3.11216000 1.84719700	H 1.31102300 3.27042600 1.87836500	H 0.03574700 2.58777800 2.80798400
O -3.54667700 0.76431700 1.29239000	O 0.76656500 -0.47042800 1.21103900	O 0.08013500 -0.54369300 1.06534800	O 0.16811800 0.88747400 -1.01274400	O -1.42085700 -0.32348000 -0.98899400	P -0.99716400 0.28012100 0.07415100	H -3.72592100 -1.96139100 1.41991300	P -0.53842700 -1.15141000 0.25177600	P -0.36443300 -0.99813800 0.20315200	P 0.20100000 0.72580600 0.43803400	P -0.26374700 0.57652600 0.54522100	P -0.33452100 -0.12738100 0.70303200
C -5.95647900 1.27358000 0.00049800	C 2.89772600 0.49162800 -0.30437000	C 2.25212500 0.85929800 -0.00263800	O 0.09569500 -0.52115500 1.11154800	O -0.40285600 0.25685500 1.28201700	O 0.14951800 1.00598000 -0.96087400	P -0.53145100 -1.15428900 0.26682800	O -1.31441300 -0.34015500 -1.05124700	O -1.57903400 -0.71922200 -0.97469900	O 1.16928000 0.94713800 -0.96230600	O 0.52899100 0.94202700 -0.90112000	O 0.11698700 0.94813200 -0.56568700
C -5.89800500 -0.11674900 -0.11960000	C 1.89826900 1.40412600 -0.64653100	C 1.19507100 1.61339600 -0.51319500	C 2.31280100 0.76185100 -0.00294700	C -2.44072800 1.58744600 -0.02230400	O 0.08116700 -0.41515200 1.16169600	O -1.28103000 -0.33973900 -1.04389800	O -0.60085100 0.14125500 1.36223000	O -0.73855900 0.30968000 1.20973200	O 1.23036900 -0.35511900 1.23927300	O 0.93532500 -0.31679600 1.27799200	O 1.20866900 -0.54653900 1.20793500
C -6.99715400 -0.93763500 0.17580400	C 2.10737800 2.79159200 -0.63543900	C 1.16200300 3.01353600 -0.45034200	C 1.28004000 1.54765700 -0.51686800	C -2.57521800 0.31237600 -0.57493400	C 2.29374900 0.82156800 0.03747800	O -0.60445800 0.12678200 1.37989900	C -2.54705200 1.47545000 -0.14749200	C -3.01008300 1.01173000 -0.22455800	C 3.27532400 -0.07938300 -0.60944900	C 2.79959000 0.28847600 -0.70940500	C 2.42882700 1.41698500 -0.34263900
C -8.16309400 -0.30122000 0.60266600	C 3.38911800 3.22324100 -0.28779500	C 2.26708100 3.63124300 0.13837100	C 1.30090500 2.94902800 -0.47659000	C -3.80724900 -0.35249800 -0.65021100	C 1.26597900 1.63531500 -0.44170100	C -2.52162500 1.47848700 -0.15131600	C -2.53331300 0.25702400 -0.82608800	C -2.84586100 -0.31938200 -0.60995100	C 2.53635300 1.07844400 -0.85930900	C 1.86472600 1.30708400 -0.89113500	C 1.11211800 1.87676700 -0.35781000
C -8.23940900 1.07794300 0.79831100	C 4.40156900 2.34708600 0.10467500	C 3.31945700 2.91467900 0.70928100	C 2.43760100 3.53327700 0.08584600	C -4.91650500 0.34217200 -0.16353900	C 1.30011700 3.03352400 -0.35263800	C -2.50178300 0.26391500 -0.83639000	C -3.71096800 -0.41448400 -1.18412100	C -3.89358800 -1.25163200 -0.57990200	C 3.12648000 2.34918600 -0.93785400	C 2.21626300 2.65947100 -0.99719000	C 0.76859200 3.20862300 -0.09135400
C -9.54782100 1.67307700 1.29120500	C 5.75422900 2.92312900 0.48926000	C 4.45919500 3.68556700 1.35362500	C 3.46990400 2.78635600 0.65434500	C -4.81932200 1.60048400 0.43235200	C 2.44596800 3.58888200 0.21971200	C -3.67424200 -0.40268500 -1.21779200	C -4.91484600 0.17089900 -0.79924000	C -5.14223200 -0.76557400 -0.18564300	C 4.51430200 2.39801500 -0.79090600	C 3.58338400 2.94216300 -0.95711800	C 1.81965100 4.07916000 0.19661600
C -9.37785800 3.03721800 1.96384200	C 6.57262800 1.99453400 1.38908400	C 5.23709100 2.86420600 2.38399600	C 4.65106100 3.52341300 1.26280500	C -6.08608100 2.26300100 0.94754000	C 3.48093500 2.81262200 0.74322600	C -4.88287200 0.18292900 -0.84901800	C -4.96924400 1.35057800 -0.05317200	C -5.34451600 0.55037000 0.23179600	C 5.28489100 1.27041500 -0.50550700	C 4.55265800 1.96100000 -0.74508700	C 3.14740000 3.65200100 0.26904300
C -8.51888300 3.94534200 1.08261100	C 6.59515100 0.58634800 0.79320500	C 5.60855300 1.50601900 1.78772300	C 5.41643800 2.69259700 2.29516800	C -5.82049000 3.33114300 2.01120600	C 4.67896400 3.51644700 1.35777700	C -4.94584700 1.35839800 -0.09687500	C -6.33020600 1.89024900 0.35414200	C -6.74140500 0.97559200 0.65228100	C 6.78632300 1.43632800 -0.34206100	C 6.01218200 2.38047800 -0.69541700	C 4.22224700 4.67305000 0.60422400
C -7.11901700 3.35301400 0.90216400	C 5.17907800 0.00894900 0.72085300	C 4.34950000 0.70906500 1.43582000	C 5.71896500 1.30715100 1.72280300	C -4.71928800 4.27784400 1.53177400	C 5.45314200 2.64252700 2.34741800	C -6.31205400 1.89916600 0.29113500	C -6.26962200 2.83121900 1.55945600	C -6.74986400 2.19290200 1.57976900	C 7.43045400 0.31933800 0.48217700	C 6.89838600 1.39624600 0.07134600	C 5.50233000 4.04471600 1.15994800
C -7.12031000 1.88035600 0.52054800	C 4.15581100 0.96391500 0.12624200	C 3.30991100 1.51029100 0.66765200	C 4.42076800 0.55691800 1.41364300	C -3.40763200 3.51514400 1.32809100	C 5.73253500 1.27505300 1.72239900	C -6.26960100 2.83510900 1.50109200	C -5.17800500 3.87883300 1.33991200	C -5.86950600 3.29668400 0.99212700	C 6.96774300 -1.04102900 -0.04128000	C 6.63564800 -0.02724700 -0.42137100	C 5.94050800 2.88556300 0.26401300
C -4.73507400 2.07274300 -0.32268100	C 2.55833200 -0.96552500 -0.29958900	C 2.17782100 -0.63257800 -0.09879400	C 3.40378300 1.38282100 0.64146700	C -3.56624900 2.22942800 0.53212500	C 4.42178900 0.54860200 1.40902400	C -5.17125900 3.88031900 1.30494000	C -3.80511700 3.21082800 1.22633800	C -4.41721000 2.82551200 0.87750900	C 5.45137200 -1.18925100 0.10902900	C 5.18179100 -0.42986900 -0.16067100	C 4.87480900 1.78698000 0.24912700
C -3.57791800 1.84977300 0.43295300	C 1.54411500 -1.41075800 0.56086800	C 1.11865200 -1.29728400 0.53384000	C 2.17417100 -0.72690800 -0.07097100	C -1.06859500 2.18300100 0.04629100	C 3.40116700 1.41051300 0.68263100	C -3.79883300 3.20825800 1.21246200	C -3.77838200 2.01269600 0.28949000	C -4.26492100 1.45003100 0.24717400	C 4.66413000 0.01550900 -0.38294400	C 4.16644400 0.61890200 -0.58655000	C 3.46425300 2.30453600 0.01816700
C -2.49779700 2.74400300 0.39528200	C 1.34768500 -2.77833200 0.81548000	C 1.11691900 -2.69067600 0.70200500	C 1.08748000 -1.33077700 0.57700200	C -0.09817500 1.51719200 0.80898200	C 2.12567500 -0.66464800 -0.05016000	C -3.75904600 2.01582400 0.26886900	C -1.24063100 2.12523600 0.18823400	C -1.80699600 1.90400200 -0.20960000	C 2.54210300 -1.37754600 -0.47038900	C 2.30972700 -1.11383800 -0.51516000	C 2.67484400 -0.03736700 -0.61322100
C -3.61492300 3.89947500 -1.45230300	C 3.01206700 -3.26481100 -0.91930000	C 3.13645100 -2.78054100 -0.68651500	C 1.00964800 -2.72182600 0.74583500	C 1.15364400 2.09514100 1.08780700	C 1.05320000 -1.24994000 0.63760700	C -1.21890500 2.12264200 0.20980300	C -0.34177500 1.44615400 1.02708700	C -0.74602300 1.56925300 0.64429800	C 1.60719600 -1.49887200 0.56816800	C 1.48843400 -1.38479500 0.58748000	C 2.12104900 -0.98233800 0.26142800
C -4.48857200 4.72587900 -3.68792400	C 4.32641500 -3.78517800 -3.03901200	C 4.90355000 -2.93972100 -2.51610500	C 3.02373300 -2.92721300 -0.63616700	C 0.55516500 3.89992100 -0.47394100	C 0.95941800 -2.63864600 0.83025200	C -0.33453700 1.43518600 1.05610300	C 0.75636600 2.11599100 1.60606300	C 0.26848900 2.49484500 0.95172900	C 1.09126100 -2.74934900 0.95256500	C 1.26114500 -2.69307300 1.04196100	C 2.50320100 -2.33293300 0.23755100
C -5.89193600 4.43274600 -3.15431800	C 5.08670600 -2.48368900 -2.77701800	C 5.35834800 -1.54989600 -2.06735800	C 4.77562300 -3.19632800 -2.46816700	C 0.16684300 5.45280300 -2.45266900	C 2.86892500 -2.87468700 -0.70135500	C 0.75850400 2.09219100 1.65671600	C 0.19651800 4.07462300 0.23094500	C -0.65562300 3.94808300 -0.80363800	C 2.18205100 -3.70285900 -1.03396100	C 2.36507400 -3.48445500 -1.00468400	C 3.76633300 -1.83809900 -1.81018500
C -5.89534900 3.15744900 -2.30623100	C 4.13595500 -1.40957600 -2.24198300	C 4.14850100 -0.68486900 -1.70572600	C 5.29467700 -1.82117200 -2.04454100	C -1.32268900 5.36347400 -2.11574000	C 4.47968700 -3.14729900 -2.65478000	C 0.22258300 4.06727700 0.29621800	C -0.02411600 5.87294400 -1.55623900	C -1.29082100 5.18797400 -2.93426600	C 2.88213700 -4.58096100 -3.32050500	C 3.06645300 -4.29202300 -3.31801000	C 4.63348200 -1.45277700 -4.17387600
C -4.73416100 3.06520200 -1.32661600	C 3.24370200 -1.89507800 -1.11006700	C 3.15552700 -1.38173700 -0.78794900	C 4.12708800 -0.89679400 -1.69107700	C -1.68796600 3.94458600 -1.67207500	C 5.09963200 -1.82114100 -2.21060000	C 0.02506100 5.89501500 -1.46497700	C -1.51851000 5.54589400 -1.56939000	C -2.72497300 4.72867400 -2.66422600	C 4.04518700 -3.58986400 -3.24170600	C 4.01430400 -3.09122600 -3.34506500	C 4.93918300 -0.02103300 -3.73063700
H -9.03866600 -0.90820000 0.80995700	H 3.60101400 4.28739800 -0.30255200	H 2.29651800 4.71525700 0.17437900	C 3.10926500 -1.53175800 -0.75575600	C -0.72836200 3.35883800 -0.64954200	C 4.01035500 -0.85346500 -1.74166700	C -1.46814700 5.56528100 -1.50669800	C -1.74049700 4.03942700 -1.41053000	C -2.73371100 3.29880800 -2.11777200	C 3.58454600 -2.27694800 -2.60437100	C 3.34344800 -1.87140600 -2.70892100	C 3.83336900 0.49979000 -2.80927400
H -10.22359200 1.78436400 0.43247000	H 6.32324400 3.11815200 -0.42978000	H 5.14923600 4.00958600 0.56305100	H 2.51004200 4.61574400 0.10149500	H -5.89296900 -0.12611900 -0.23324300	C 3.00960800 -1.48051400 -0.78435100	C -1.68826600 4.05589900 -1.37577400	C -0.92748600 3.41726700 -0.28553200	C -1.73060500 3.06984100 -0.99852100	C 2.78385700 -2.47044900 -1.32658600	C 2.69048600 -2.17008100 -1.36893400	C 3.44897200 -0.47514000 -1.70737500
H -10.35753500 3.48581900 2.15384900	H 7.58664300 2.38700700 1.50981900	H 6.12914000 3.41113000 2.70265900	H 5.33792000 3.80423200 0.45312400	H -6.60381800 2.72896800 0.09843500	H 2.52528600 4.66967700 0.27614400	C -0.89531700 3.41900100 -0.24488700	H -5.84266700 -0.32412100 -1.06890400	H -5.98754200 -1.44607300 -0.18672800	H 5.01243900 3.35792700 -0.88118700	H 3.90400800 3.97215700 -1.07360100	H 1.59450400 5.12369600 0.38765300
H -9.00054700 4.05793000 0.10295000	H 7.02758800 0.62832800 -0.21452100	H 6.21083300 1.66138700 0.88375100	H 6.33695300 3.20873500 2.58275300	H -6.74185600 3.87870100 2.22982200	H 5.35535500 3.81979100 0.54738100	H -5.80732700 -0.30833700 -1.13641500	H -6.76099700 2.43312800 -0.49806100	H -7.31855300 1.21513400 -0.25107800	H 7.24652900 1.45062500 -1.33936000	H 6.38413400 2.46482600 -1.72532500	H 4.46861500 5.22967200 -0.30992200
H -6.54962700 3.94571900 0.18738200	H 5.18971900 -0.93931700 0.18458200	H 4.62066400 -0.19975800 0.89956700	H 6.30876900 1.41709800 0.80401400	H -5.02761900 4.74025000 0.58565300	H 6.38337400 3.13951100 2.63742300	H -6.72765900 2.44615200 -0.56589200	H -7.24367900 3.30416300 1.71603600	H -7.77534000 2.54484300 1.72682600	H 8.52050200 0.40533500 0.44348300	H 7.95126800 1.66656500 -0.05102700	H 6.28801300 4.80188300 1.23638300
H -6.22399100 5.28171700 -2.54389300	H 5.88156600 -2.67070700 -2.04391200	H 6.01446500 -1.64878600 -1.19349600	H 4.64260800 -0.37710200 0.89842100	H -2.66080500 4.16724200 0.87492100	H 6.30873100 1.41130400 0.79851700	H -7.24486000 3.31027800 1.64235300	H -5.39415500 4.43633500 0.41959500	H -6.24797800 3.56784200 -0.00164200	H 7.24367700 -1.13210300 -1.09960600	H 6.84501000 -0.08064200 -1.49722000	H 6.10035000 3.25796900 -0.75567500
H -6.85026900 3.05803400 -1.78852900	H 4.69523800 -0.52150100 -1.94617800	H 4.47499800 0.26446300 -1.28075000	H 5.95056600 -1.93510800 -1.17235500	H -1.55282400 6.07211100 -1.31041900	H 4.62551800 -0.36903300 0.85762700	H -5.36950300 4.44244800 0.38345900	H -3.05532400 3.94832800 0.94137300	H -3.82469900 3.56935400 0.34552500	H 5.11529000 -2.10390200 -0.37871400	H 4.97296900 -1.39197200 -0.62678200	H 5.13460900 1.02172000 -0.48194300
C -3.30189200 -3.37814700 3.52239400	C -2.36095400 2.73028700 2.65435100	C -3.69909300 2.07824000 2.05321600	H 4.49872200 0.04432700 -1.28562100	H -2.71384100 3.91593800 -1.30357100	H 5.80315200 -2.00936900 -1.39007200	H -3.04141800 3.94469600 0.94607500	H -2.00984800 6.07997300 -0.74642600	H -3.18756600 5.40490200 -1.93439300	H 4.85162100 -4.02807500 -2.64043300	H 4.92853200 -3.33954600 -2.79143400	H 5.89940400 -0.00457100 -3.20003700
H -10.03543600 0.96809500 1.97143400	H 5.61172800 3.89566600 0.97004100	H 4.06778800 4.60052700 1.80825700	C -3.58794300 2.22768400 2.08028100	C -0.77262700 -4.27034100 2.14287000	H 4.45873300 0.04022100 -1.30618100	H -1.97412700 6.08466400 -0.68322000	H -2.80264800 3.82441800 -1.29135300	H -3.73966600 3.01969800 -1.80179500	H 4.43745100 -1.61877000 -2.43357800	H 4.05370100 -1.04815800 -2.62215900	H 4.11226100 1.46840800 -2.39288900
H -8.88899500 2.91138400 2.93761900	H 6.12188500 1.95678600 2.38818400	H 4.61897600 2.71033700 3.27676700	H 4.30517200 4.46205400 1.70589000	H -6.76596500 1.49759200 1.33373800	C -3.81391500 1.92684400 2.07102100	H -2.75178400 3.83527500 -1.28169500	C -1.41927200 -4.10983900 2.40449000	C 0.11761900 -4.12359300 2.35068200	C -0.91254200 3.43763700 2.91101700	C -1.72602400 3.01697500 3.12191900	C -2.38395700 0.57195600 3.81984900
H -8.43987800 4.94797000 1.51321700	H 7.23202700 -0.07912700 1.38333800	H 6.22460600 0.92811700 2.48267000	H 4.81214300 2.58431400 3.20389300	H -5.50335800 2.85172300 2.94525800	H 4.34977400 4.44183800 1.83974600	C -1.43115300 -4.11792800 2.40544000	H -7.00671400 1.05364300 0.55387500	H -7.25287000 0.13091500 1.12370900	H 6.99817900 2.41288700 0.10384700	H 6.08780100 3.38241300 -0.26246400	H 3.81881600 5.40821400 1.30721400
H -6.56656800 3.43849500 1.84763600	H 4.83746500 -0.23962600 1.73469600	H 3.86979500 0.36304800 2.36123600	H 6.32436500 0.71927500 2.41876800	H -4.56338200 5.09139000 2.24612200	H 4.86275700 2.50793900 3.26177400	H -6.99330800 1.06305700 0.47620100	H -6.04211800 2.25647500 2.46545800	H -6.36393100 1.90875200 2.56631700	H 7.13770700 0.42084300 1.53426500	H 6.67452100 1.45567600 1.14340300	H 5.31952300 3.66871000 2.17385500
H -5.84474000 2.28544900 -2.96928300	H 3.47925900 -1.07672000 -3.05764200	H 3.61212700 -0.41789700 -2.62677800	H 3.94335400 0.25754700 2.35635000	H -2.99353300 3.24150800 2.30784800	H 6.34299400 0.65751700 2.38759400	H -6.05988800 2.25634100 2.40880300	H -5.16389600 4.60775300 2.15556000	H -5.91356900 4.20164400 1.60531300	H 7.46969800 -1.85639500 0.48800100	H 7.30542700 -0.74107200 0.06684000	H 6.89307800 2.46733200 0.60153400
H -6.61249900 4.33126000 -3.97165300	H 5.57417100 -2.12372000 -3.68787500	H 5.94333600 -1.05653300 -2.84896400	H 3.59671000 -0.62228000 -2.61339700	H -1.67932100 3.27921400 -2.54627000	H 3.95713400 0.22087500 2.34865800	H -5.16892900 4.60561000 2.12386000	H -3.49360100 2.85470000 2.21756100	H -3.97417600 2.77106600 1.88102900	H 5.20524000 -1.32434100 1.17086900	H 5.03978000 -0.59673900 0.91561100	H 4.87534700 1.26981300 1.21805300
H -4.49678400 5.58812000 -4.36129500	H 4.97732400 -4.53641600 -3.49587200	H 5.75189600 -3.54195700 -2.85373100	H 5.89665900 -1.36727500 -2.83703600	H -1.93735500 5.64953500 -2.97406500	H 3.44895700 -0.49482600 -2.61568200	H -3.50696300 2.84472000 2.20697400	H -1.44820300 3.53372700 -2.34120000	H -2.48563900 2.60280500 -2.93124300	H 2.94446700 -1.73781000 -3.31661100	H 2.55831800 -1.50352800 -3.38413200	H 2.93177600 0.69342800 -3.40687700
H -2.50260500 5.05036400 -2.87117300	H 3.07166800 -5.16232600 -1.92390100	H 3.71716900 -4.57336400 -1.71703300	H 5.59481700 -3.84197700 -2.79752800	H 0.42228300 6.44036200 -2.84701700	H 5.67350500 -1.36413700 -3.02183900	H -1.37499200 3.56586800 -2.30804200	H -1.98763900 5.89154000 -2.49531400	H -3.33169200 4.78036700 -3.57315400	H 4.46100400 -3.39263100 -4.23426700	H 4.31790400 -2.85369400 -4.36878800	H 5.04252100 0.64354200 -4.59330700
C -1.38304600 2.70223100 1.37644200	C 0.42777900 -3.28396900 1.86800900	C 0.11604400 -3.40596200 1.53583200	H 3.51897500 -4.76089000 -1.63881400	H 2.06018100 5.06969800 -1.46021600	H 5.23859700 -3.81705200 -3.06905600	H -1.92324500 5.92460200 -2.43440200	H 0.14855500 6.93569500 -1.74990700	H -1.27575400 6.17565900 -3.40452300	H 3.17680700 -5.49242800 -3.84908500	H 3.49976800 -5.14763100 -3.84391600	H 5.37357100 -1.80724300 -4.89699700
C -1.11023800 3.85275600 2.13112100	C 0.91894400 -4.17762800 2.83091700	C 0.56231200 -4.25764400 2.55673600	C -0.04778700 -3.38035600 1.55540900	C 2.14228800 1.53792400 2.05659900	H 3.20523100 -4.68560100 -1.80363600	H 0.19823800 6.96130800 -1.63702000	H 1.67142200 5.56737000 -0.23399100	H 0.56243000 5.39373300 -1.82280300	H 1.47008800 -5.50722000 -1.95626000	H 1.94621700 -5.41793900 -1.83798000	H 4.23671000 -3.37089700 -3.23742400
C -0.60083800 1.56363800 1.58160500	C -0.91641500 -2.90547000 1.92773300	C -1.25905600 -3.26508200 1.33250000	C 0.31966700 -4.25463400 2.58791100	C 2.97762200 2.42855400 2.75870000	C 0.01747800 -3.28206400 1.78887100	H 1.70211200 5.56846300 -0.12450500	C 1.62211700 1.53316800 2.66627600	C 1.22259300 2.33355000 2.08334900	C 0.35198700 -2.98274500 2.22363000	C 0.69798700 -3.00870300 2.38381200	C 2.15237200 -3.30259200 1.31093300
C -0.08840000 3.85770500 3.07735400	C 0.08464600 -4.67370100 3.82940400	C -0.34882300 -4.94265300 3.35620900	C -1.40719300 -3.17082700 1.31133100	C 2.32255900 0.16325300 2.29666100	C 0.50428000 -4.32727000 2.59360500	C 1.60076100 1.49333900 2.72668800	C 2.02357800 2.34459000 3.74222600	C 1.46797400 3.44524300 2.90827900	C 0.65782100 -4.13336500 2.97141600	C 1.36562500 -3.96323700 3.16903100	C 3.17003400 -4.12472800 1.82206400
H -1.72163700 4.73746200 1.98927600	H 1.96468700 -4.46542000 2.80701800	H 1.62701200 -4.36268300 2.73633700	C -0.65139800 -4.89130800 3.35637700	C 3.96558200 1.97022400 3.61993400	C -1.32399200 -2.90573500 1.94547600	C 1.98241500 2.29106400 3.81982100	C 2.06739600 0.20568800 2.64023100	C 1.87722100 1.13334500 2.38512800	C -0.62065900 -2.11047000 2.73188000	C -0.44185800 -2.39282100 2.91613500	C 0.86399600 -3.43553000 1.84553900
C 0.42810100 1.57207900 2.51753100	C -1.74954300 -3.39763100 2.92702400	C -2.17058600 -3.94539500 2.13262700	H 1.37120100 -4.41629000 2.79946300	H 2.83858200 3.49615500 2.64224200	C -0.32047900 -4.98181900 3.50237800	C 2.03861900 0.16380100 2.69729500	C 2.85684500 1.85217400 4.74160200	C 2.34166600 3.36237100 3.98882600	C 0.00325900 -4.41354500 4.16720900	C 0.90485100 -4.29815000 4.43883300	C 2.90753900 -5.05284700 2.82509400
H -0.77988200 0.67602300 0.98862200	H -1.32184200 -2.23128100 1.18192900	H -1.63139000 -2.63054900 0.53505500	C -2.38022300 -3.80088400 2.07820300	C 3.32616000 -0.29537900 3.14891100	H 1.54799900 -4.61199800 2.52459200	C 2.78755500 1.78229300 4.83382600	H 1.65576200 3.36220000 3.81125500	H 0.94570800 4.37646200 2.71832100	H 1.43696500 -4.80335500 2.62547500	H 2.26904200 -4.42800200 2.78968900	H 4.18132300 -4.01699900 1.44572600
C 0.68432800 2.71454200 3.27190600	C -1.25270900 -4.28274800 3.88221000	C -1.71872600 -4.78597200 3.14829800	H -1.72568600 -2.51782300 0.50627600	H 1.71129300 -0.57637900 1.80950600	C -2.15102900 -3.56699600 2.84848200	H 1.62085500 3.31080800 3.88999300	C 2.89514800 -0.28887000 3.64490300	C 2.74539200 1.05020400 3.46843100	C -1.27306100 -2.39059700 3.92914800	C -0.90187800 -2.72993700 4.18566600	C 0.60116100 -4.36787100 2.84471800
H 0.09771700 4.75139000 3.66378700	H 0.48238000 -5.35721200 4.57192400	H 0.01165400 -5.59054200 4.14788800	C -2.00411900 -4.66389800 3.10591500	C 4.15511700 0.60210700 3.81223200	H -1.75802000 -2.11647200 1.35669400	C 2.83754100 -0.34771100 3.71615700	H 1.77924600 -0.44986000 1.83694100	H 1.75931000 0.27658300 1.74760000	H -0.90305000 -1.23156600 2.18110800	H -0.99769400 -1.68127700 2.33072200	H 0.04894800 -2.84009600 1.46832900
H 1.03584100 0.68619900 2.63098400	H -2.78302400 -3.07100300 2.94907400	H -3.22964800 -3.79908800 1.95430500	H -0.35048500 -5.55778600 4.15737200	H 4.59094300 2.68506100 4.14281900	C -1.65667200 -4.60720600 3.63075200	H 1.76661700 -0.48423700 1.88313000	C 3.30008700 0.53084800 4.69587100	C 2.98360900 2.15898600 4.27666700	C -0.96989000 -3.54210300 4.65254900	C -0.23388700 -3.68146700 4.95335100	C 1.61909000 -5.17947300 3.34044800
H 1.49047700 2.72212000 3.99842600	H -1.90002100 -4.66314700 4.66507200	H -2.42799300 -5.31348400 3.77668900	H -3.42313800 -3.59803400 1.86459600	H 3.44590900 -1.36524800 3.27311200	H 0.08443200 -5.77983300 4.11504600	C 3.22162700 0.45806200 4.78548500	H 3.14509200 2.49660900 5.56522100	H 2.50569700 4.23336200 4.61447000	H 0.26443400 -5.30635400 4.72519000	H 1.44171200 -5.03342600 5.02839900	H 3.71206100 -5.67126900 3.20794100
C -6.91689500 -2.41580800 0.10766500	C 1.01482200 3.76314100 -0.88986900	C -0.01145600 3.80484400 -0.89509800	H -2.75938300 -5.15418200 3.71011500	H 4.93479600 0.24448000 4.47484000	H -3.18810100 -3.26095300 2.92141500	H 3.06138500 2.41643200 5.67020000	H 3.19526600 -1.32906400 3.59467000	H 3.24806300 0.10871800 3.65735800	H -2.02369300 -1.69356900 4.28528200	H -1.79380100 -2.24223800 4.56237800	H -0.41060400 -4.45625200 3.22352400
C -6.29982300 -3.06910800 -0.96825800	C 0.04348200 3.55616100 -1.88083400	C -0.72565500 3.49245500 -2.06099400	C 0.15153600 3.77749700 -0.91734500	C -3.92109700 -1.75161500 -1.13143400	H -2.30311100 -5.11866200 4.33513500	H 3.13512700 -1.38825100 3.65981100	H 3.93830600 0.14169500 5.48192600	H 3.66053800 2.08869900 5.12150300	H -1.47775700 -3.75470300 5.58713600	H -0.59444100 -3.93897200 5.94329200	H 1.41142500 -5.90305600 4.12092900
C -7.46432900 -3.19978000 1.13300900	C 0.92122200 4.92608400 -0.10984300	C -0.44836800 4.89419200 -0.12585600	C -0.59604800 3.47052600 -2.06371300	C -3.20487800 -2.21694700 -2.24399000	C 0.14980600 3.87875700 -0.75836700	H 3.83884000 0.05638500 5.58180900	C -3.66319800 -1.72587500 -1.87281500	C -3.68397700 -2.69432100 -0.85991800	C 2.32422900 3.59055600 -1.07405500	C 1.20464900 3.74477200 -1.05118500	C -0.64979100 3.64041900 -0.03972400
C -6.22756000 -4.45721400 -1.01153400	C -0.98223000 4.47459200 -2.07742800	C -1.83835900 4.23700800 -2.43698900	C -0.22851800 4.89830400 -0.16308100	C -4.74582200 -2.66006600 -0.45119000	C -0.58095700 3.62964000 -1.92919600	C -3.61571300 -1.70966600 -1.91417900	C -2.85057600 -1.92292900 -2.99823300	C -2.84046300 -3.14604100 -1.88561000	C 1.20450300 3.67142200 -1.91484400	C 0.01811900 3.62991200 -1.79039300	C -1.57445900 3.24574800 -1.02103200
H -5.87959100 -2.47753200 -1.77010800	H 0.09169100 2.66577000 -2.49106600	H -0.40738900 2.65839700 -2.67051100	C -1.68559300 4.25064200 -2.43512100	C -3.30181300 -3.54242800 -2.65275100	C -0.25027000 4.95023100 0.05383400	C -2.79345500 -1.89551200 -3.03456900	C -4.41697200 -2.80611600 -1.39976100	C -4.32490600 -3.65638700 -0.06358300	C 2.66691100 4.72603500 -0.32342200	C 1.41270500 4.92358600 -0.31817200	C -1.10903200 4.44392600 1.01134300
C -7.39148300 -4.58998000 1.09057700	C -0.10289000 5.84772100 -0.30936600	C -1.56004500 5.64195200 -0.50394700	H -0.32376900 2.61177500 -2.66070500	H -2.56827600 -1.53310600 -2.78751300	C -1.67725600 4.41507500 -2.26764400	C -4.36773600 -2.79625600 -1.45354500	C -2.78160700 -3.16444800 -3.61968600	C -2.64388900 -4.50571900 -2.10163100	C 0.45583200 4.84037500 -1.99645400	C -0.92499900 4.65180500 -1.78976900	C -2.91217500 3.62668600 -0.94099500
H -7.92806800 -2.71313100 1.98335800	H 1.64192300 5.09577700 0.68152800	H 0.07012900 5.14085000 0.79340300	C -1.31666100 5.68194500 -0.53713100	C -4.84456400 -3.98715900 -0.86072500	H -0.28684200 2.81310500 -2.57380100	C -2.71306500 -3.13306600 -3.66282200	H -2.28058800 -1.08638500 -3.38475900	H -2.32723600 -2.42681900 -2.50722400	H 0.91429600 2.80915400 -2.49754000	H -0.17038200 2.73171700 -2.36017600	H -1.23501900 2.64516800 -1.85480000
C -6.76903400 -5.22517600 0.01910300	C -1.06287200 5.62443300 -1.29316600	C -2.26327500 5.31365000 -1.66012200	H 0.31582100 5.14249400 0.74180900	H -5.29413700 -2.32981900 0.42361100	C -1.34715100 5.73815500 -0.28499000	H -2.22640400 -1.05304900 -3.41289400	C -4.34905000 -4.05098700 -2.02152700	C -4.13076800 -5.01749500 -0.28160400	C 1.92027000 5.89784700 -0.40801900	C 0.47096200 5.94864400 -0.32114600	C -2.44772600 4.82379700 1.09611700
H -5.74941600 -4.94355700 -1.85460800	H -1.72282700 4.29110800 -2.84818000	H -2.37855700 3.97305600 -3.33915500	C -2.05343300 5.35878200 -1.67369900	C -4.11851500 -4.43583200 -1.96099800	H 0.28738600 5.15052900 0.97356700	C -4.28802900 -4.03726400 -2.08177300	H -5.03706400 -2.67499100 -0.52046200	H -4.96002400 -3.33315900 0.75318700	H 3.51065300 4.68046500 0.35548600	H 2.30922300 5.02626900 0.28230100	H -0.41499600 4.75343100 1.78411100
H -7.81123700 -5.17487600 1.90145300	H -0.15785000 6.73245600 0.31509800	H -1.88443200 6.47148900 0.11427700	H -2.25265000 3.98937200 -3.32142200	H -2.73407800 -3.88040700 -3.51230200	C -2.06897200 5.47060900 -1.44548700	H -4.99667000 -2.67280300 -0.57944400	C -3.52711700 -4.23677900 -3.12970700	C -3.28587100 -5.44901800 -1.30113700	C 0.80807100 5.95942800 -1.24377200	C -0.70526700 5.81562300 -1.05504700	C -3.35639900 4.41099200 0.12649900
H -6.70496100 -6.30678700 -0.01382100	H -1.86720700 6.33531300 -1.44467200	H -3.13635700 5.88637300 -1.95099600	H -1.59664300 6.53597200 0.06938000	H -5.47949400 -4.67268700 -0.31066100	H -2.23057200 4.19996400 -3.17478700	C -3.45639300 -4.21229300 -3.18449000	H -2.14646100 -3.29858300 -4.48849800	H -1.97862500 -4.82839100 -2.89448800	H -0.41238400 4.87293100 -2.64481500	H -1.83866400 4.53345100 -2.36086500	H -3.60453800 3.32825100 -1.72000300
C -4.43330100 -1.30382400 4.40869200	C -0.14637900 2.22363500 3.75183500	C -1.62582500 1.90637900 3.48179900	H -2.90860200 5.95975000 -1.96081500	H -4.18478600 -5.47112600 -2.27510700	H -1.64416900 6.55298300 0.36572200	H -2.07225800 -3.25833700 -4.52883500	H -4.92832700 -4.87951900 -1.62947500	H -4.62929700 -5.73940400 0.35575900	H 2.20023200 6.75692000 0.19162700	H 0.65124900 6.84458600 0.26235600	H -2.77961600 5.43540700 1.92747500
H -2.29560400 -2.96148400 3.62433800	H -2.80667100 1.77162800 2.93247100	H -4.01580800 1.05075900 2.24971400	C -1.50984600 2.00343500 3.49616600	C -1.88871600 -2.40650300 3.42925900	H -2.92976600 6.07562500 -1.70607100	H -4.86661100 -4.87088600 -1.69969700	H -3.46429900 -5.20801500 -3.60674900	H -3.12312300 -6.50810500 -1.46585400	H 0.21674500 6.86619000 -1.30227800	H -1.44611900 6.60692200 -1.04962500	H -4.39782600 4.70436700 0.19063400
H -3.21881300 -4.46618900 3.61512300	H -3.17373500 3.45927600 2.56493500	H -4.59922000 2.66462600 1.84236400	H -3.93336000 1.21024100 2.28167900	H 0.24124400 -3.98194100 2.43432500	C -1.73195700 1.89614500 3.49798800	H -3.38542900 -5.18015800 -3.66715100	C -2.60729400 -2.07852100 3.31224200	C -1.40312800 -2.54404100 3.60203400	C 1.28798800 2.49828000 3.71456100	C 0.64735500 2.46756500 3.77754800	C 0.04279700 1.05522800 4.34005000
C -4.21832600 -2.80943100 4.61396100	C -1.34916200 3.17606600 3.71856400	C -2.95070100 2.64986100 3.26473600	H -4.47229800 2.83885000 1.87332400	H -0.76094400 -5.34835800 1.95285400	H -4.04214200 0.87029800 2.23636300	C -2.63767700 -2.08813200 3.29099300	H -0.43627100 -3.80062300 2.76956900	H 1.02652500 -3.57016900 2.60229000	H -1.50037000 2.59183900 3.27807900	H -2.13107900 2.07200600 3.49348600	H -2.26774300 -0.51474100 3.86014800
H -5.19075700 -3.31858100 4.57135800	H -0.99609600 4.18973800 3.48444400	H -2.73948400 3.71441400 3.09472800	C -2.81584300 2.78171500 3.28512200	C -1.77086400 -3.92661600 3.25572900	H -4.76189400 2.43773800 1.87500800	H -0.45408800 -3.80497800 2.78305700	H -1.41854100 -5.20385200 2.35469100	H 0.40035700 -5.17159900 2.20477600	H -1.56703100 4.31592600 2.90960300	H -2.52533200 3.76276900 3.18278300	H -3.42139800 0.79615300 4.08831900
H -3.80160700 -3.00651900 5.60661500	H -1.82566600 3.22623400 4.70240600	H -3.57405800 2.58990400 4.16180400	H -2.57695200 3.83953400 3.11001800	H -2.75805000 -4.33320300 2.99739900	C -3.11766700 2.52475400 3.30027800	H -1.42611800 -5.21193400 2.35817700	C -2.52246500 -3.60992200 3.34560300	C -0.91432700 -3.99383900 3.47881900	C 0.30559500 3.67286500 3.81436600	C -0.51870400 3.44729600 3.96474800	C -1.41141200 1.25601500 4.78976300
H -3.48753900 -0.76932000 4.54720400	H -0.46627000 1.22887400 4.07926500	H -1.82223100 0.86296800 3.74901800	H -3.43423000 2.74183800 4.18676000	H -1.47210600 -4.39761100 4.19708900	H -3.00159700 3.60831600 3.16272600	C -2.54858900 -3.61901600 3.32989200	H -3.48912900 -4.02785100 3.03106300	H -1.77374400 -4.64317800 3.26285300	H 0.81798700 4.59346700 3.50314500	H -0.19560400 4.45007000 3.65386900	H -1.62887300 2.33235400 4.82411600
H -5.14644600 -0.91058200 5.14136500	H 0.61092100 2.57895100 4.45922300	H -1.05605600 2.35741400 4.30136200	H -1.73272100 0.96761100 3.77218900	H -0.94110600 -1.99621500 3.79440800	H -3.73272500 2.38357200 4.19395000	H -3.50958500 -4.04124500 3.00419600	H -2.34480400 -3.96154500 4.36681600	H -0.48990100 -4.33633400 4.42780600	H -0.00950100 3.82194000 4.85198700	H -0.79460800 3.51667900 5.02125400	H -1.55376800 0.87391000 5.80488200
Ir -1.66595100 -1.47351700 -0.35768400	Ir -2.05732900 -0.54829300 -0.59713200	Ir -2.38505200 -0.99988600 -1.23717600	H -0.92124100 2.44382400 4.30819400	H -2.66111500 -2.15774600 4.16505900	H -1.83283200 0.83310900 3.74088100	H -2.38293700 -3.96704900 4.35420400	H -1.69053100 -1.64343300 3.72354500	H -0.57867600 -1.89681500 3.91917900	H 0.82855500 1.59060000 4.12003600	H 0.38252800 1.48508100 4.18191800	H 0.31406500 -0.00334800 4.40873700
Cl -0.41301500 -2.14666600 1.59541800	Cl -3.57642400 -0.42931800 1.28225400	Cl -4.12172700 -1.15952400 0.42389700	Ir -2.44663500 -0.89921100 -1.24658900	Ir 1.47616900 -1.66916800 -1.12286900	H -1.20167600 2.37592800 4.32763200	H -1.72802400 -1.64870600 3.71320300	H -3.44647600 -1.72079600 3.91957800	H -2.19553600 -2.46382800 4.35434400	H 2.19448400 2.69896600 4.29632300	H 1.53802000 2.81602400 4.31145400	H 0.72865500 1.61396700 4.98585900
N 4.02865200 -1.57992800 -1.99798900	C -0.38882300 -2.21994000 -2.53499600	C -0.04312700 -2.17362700 -2.88301900	Cl -4.19810200 -0.97341800 0.40477300	Cl 2.41779800 -3.08958700 0.61953700	Ir -2.31447700 -0.97018000 -1.43425600	H -3.48601600 -1.73115500 3.88569100	Ir 1.40189600 -2.01177400 -0.63350600	Ir 1.57812000 -0.98750800 -0.92489000	Ir -1.82416900 0.10252100 -0.35177200	Ir -2.13230100 -0.34553300 -0.06908000	Ir -1.79413700 -1.55423500 -0.44554800
C 2.55322700 3.76003000 0.55663800	H 0.35213800 -2.36072700 -1.75237400	H -0.64429800 -3.07643200 -2.97779700	C -0.17230300 -2.27912600 -2.80276700	C 1.36311400 0.95726000 -2.75013700	Cl -4.12299100 -1.24831100 0.17569100	Ir 1.42158300 -2.03798400 -0.61930800	Cl 2.00587400 -3.11213100 1.50087200	H 1.44159600 -2.52079700 -1.62922800	H -2.25449900 1.61960800 -0.90385100	H -2.74493200 1.13152900 -0.59181400	Cl -3.10324400 -2.20624900 1.49229300
C 3.53455200 4.97560800 2.51929600	H 0.08696200 -2.33285300 -3.51541900	H 0.64462300 -2.09565800 -3.73189700	H -0.85306400 -3.12262900 -2.90625700	H 2.44921200 0.93792700 -2.70458700	C 0.12307100 -1.86692900 -3.12419800	Cl 1.99894600 -3.15401900 1.50284800	C 1.25538100 0.05168800 -2.94425700	H 1.87975500 0.53684500 -0.37792100	H -1.57315100 -1.49565200 0.08326100	H -1.63627700 -1.86523100 0.36985400	C 0.08211800 -1.99598900 -2.87199500
C 3.82903800 -3.03396800 -2.12834600	H -1.16936800 -2.96961500 -2.41525400	H 0.52764900 -2.23657900 -1.96015300	H 0.54687000 -2.27898300 -3.62829500	H 1.02923900 1.48728500 -3.64725500	H -0.42598700 -2.77794200 -3.35803600	C 1.27958900 0.04983000 -2.91910300	H 2.33426500 0.16244200 -2.87059800	H 3.00144500 -0.71028400 -1.74144900	H -3.26083700 -0.35500100 -1.01609800	Cl -3.29336000 -0.12932200 2.07090100	H -0.39075200 -2.97093600 -2.97053000
C 4.95111500 -1.01746400 -2.99734600	N -0.99237300 -0.86816900 -2.38510700	N -0.94285900 -0.99040800 -2.80970800	H 0.36340900 -2.37756400 -1.86187400	H 0.99391100 1.47635100 -1.86849800	H 0.84222500 -1.65728800 -3.92184900	H 2.35765600 0.16787800 -2.84961000	H 0.92295500 0.29714400 -3.95968400	Cl 2.81226800 -1.99792600 0.96665900	Cl -2.93193200 0.58439500 1.81196200	C -0.96884700 -2.05105700 -2.35638600	H 0.44343300 -1.65416800 -3.84743500
H 1.70491400 4.43040700 0.63725300	H -0.25908900 -0.16161200 -2.44213100	H -0.37295400 -0.15516800 -2.67421900	N -0.95927300 -1.01817200 -2.77421300	N 0.84441300 -0.43390500 -2.73228100	H 0.65805300 -2.00831700 -2.18716700	H 0.94382500 0.30097500 -3.93139200	H 0.78727900 0.72424800 -2.22983400	C 0.86807400 1.21223200 -2.97225400	C -0.65942000 -1.65528800 -2.60987900	H -1.77001700 -2.75473200 -2.13940400	H 0.92135700 -2.08270700 -2.18525600
H 3.77587200 5.94639200 2.06565900	H -1.64064100 -0.70120100 -3.15194300	H -1.42036100 -0.87160200 -3.69976700	H -0.32396400 -0.23311500 -2.62712900	H -0.17317100 -0.40339200 -2.69244800	N -0.84014100 -0.75169900 -2.95892400	H 0.80750900 0.71442000 -2.20030900	N 0.89169500 -1.33153700 -2.57455300	H 1.93033100 1.34777700 -3.16935900	H -1.55043300 -2.27395200 -2.52621500	H -0.67788200 -2.12721300 -3.40948900	N -0.90154100 -1.04276100 -2.30234800
H 4.13415700 3.86776100 4.27343700	C -4.96156000 -1.31667400 -1.49761600	H -3.30901500 -2.19165500 -2.10998900	H -1.39871500 -0.87307200 -3.67876300	H 1.10590600 -0.91263700 -3.58839600	H -0.32730200 0.09983500 -2.73026700	N 0.92449100 -1.34015300 -2.56173800	H -0.11592100 -1.44572100 -2.65339300	H 0.28891700 1.52270600 -3.84927600	H -0.25024500 -1.72327200 -3.62453900	H -0.12139700 -2.28598600 -1.71726200	H -0.45540200 -0.13349800 -2.17955300
H 3.12981700 -3.35967200 -1.35770100	O -3.75881900 -1.50059900 -1.69545700	H -3.59740700 -1.43114200 -2.39556900	H -3.52251300 -1.65961800 -2.26382800	H 2.58690000 -2.25589800 -2.12709800	H -1.33799200 -0.58929200 -3.82877200	H -0.08186900 -1.45983000 -2.64930000	H 1.31792700 -1.99513000 -3.21329500	H 0.59668300 1.81905500 -2.11163000	H 0.07270000 -2.01440100 -1.89135000	N -1.43820200 -0.68118400 -2.03574200	H -1.67651700 -0.91654400 -2.94916300
H 4.78787500 -3.53821300 -1.94859600	O -5.57287700 -0.15267600 -1.53257900		H -3.54940800 -0.61981100 -2.39673000	H 0.57122700 -2.80173700 -1.68518700	H -3.28222400 -1.58461600 -2.55495500	H 1.35966100 -1.99280400 -3.20584600	H 2.73518600 -2.63578300 -1.30724900	N 0.62221200 -0.20815700 -2.64115600	N -1.00993400 -0.25908500 -2.26594600	H -0.68583800 -0.01236800 -2.19526500	H -0.91808600 -2.81659400 -0.29703600
H 5.05444100 0.05083300 -2.82835100	C -5.88428700 -2.44816000 -1.16599600			C 5.46294700 0.51877800 -0.55887200	H -2.95374700 0.38048400 -1.92911900	H 2.72315700 -2.71023300 -1.29449000	H 0.73102700 -3.42764200 -1.08598400	H -0.37716600 -0.35335000 -2.49047400	H -0.17029900 0.31758400 -2.31835800	H -2.20766100 -0.41996500 -2.64667200	H -2.74248200 -2.51987900 -1.30478900
H 5.93953900 -1.47719200 -2.86308000	H -5.80179900 -2.59903900 -0.08492200			C 4.47146600 -0.61886000 -0.44636600	H -1.45758600 -2.50106900 -0.78475800	H 0.71186900 -3.40940100 -1.06109400	H 2.21089800 -0.53819800 -0.29344600	H 0.89826500 -0.80841200 -3.41186200	H -1.67741200 0.11753600 -2.93157300	C -5.39417900 -0.46500700 -2.38944300	C -5.25398300 0.32299600 -2.15573200
P 3.43630200 -0.79107500 -0.66407900	H -6.91779000 -2.21506600 -1.41622300			H 4.62173300 -1.31802400 -1.26557400	H -2.06417300 -2.77648500 -1.25886300	H 2.24990500 -0.53147400 -0.26228500	H 3.49775200 -0.70660100 -0.00030300	C 4.32262000 2.72611200 0.15053100	C -7.44584100 0.49460300 -2.63161900	C -5.21473700 -0.52692900 -0.88836100	C -4.63547500 0.13206800 -0.78618400
O 4.69441900 -0.68394200 0.48374800	H -5.54675800 -3.35575200 -1.66443800			H 4.61491400 -1.14337300 0.49947700		H 3.27111600 -0.65500700 -0.06205900	C 4.50156300 2.40867400 -3.41721300	C 4.28107100 1.70242400 -0.78380800	C -6.61785300 -0.51883900 -2.15562600	H -5.05053800 0.47666800 -0.49553900	H -5.09081900 0.84439000 -0.09510300
O 3.54664300 0.76426400 -1.29241500	C -4.83719500 1.09506800 -1.74971700			F 5.39052100 1.13850200 -1.75722100		C 4.36221000 2.37703700 -3.52903200	C 5.14824500 1.46550400 -2.62915300	H 5.01945800 3.34275700 2.08992000	H -7.99762000 2.56695400 -2.46902500	H -6.12608300 -0.95790200 -0.47054200	H -4.82580000 -0.88194100 -0.43538500
C 5.95647900 1.27351800 -0.00053400	H -3.76418200 0.91540700 -1.61521300			F 5.23979000 1.46142300 0.38735600		C 5.02299100 1.44953000 -2.73162000	H 2.86501400 3.80214200 -3.54068300	C 5.02181000 2.55747900 1.34409600	C -7.35942300 1.77563900 -2.09227900	F -4.29520000 0.01222000 -3.02513000	F -5.06084900 1.58850500 -2.61473100
C 5.89802700 -0.11681800 0.11952600	H -5.04018300 1.38043400 -2.78497900			F 6.72289300 0.06807800 -0.40464600		H 2.75319900 3.80354600 -3.63914900	C 3.36904700 3.06195500 -2.92941600	C 4.93183000 0.48566400 -0.53927000	C -5.70795800 -0.25872700 -1.12384600	F -5.65746700 -1.67347200 -2.91903600	F -4.72398700 -0.50848300 -3.07098200
C 6.99722000 -0.93766700 -0.17582900	C -5.34351500 2.11169200 -0.75049900			O 3.15218700 -0.09795900 -0.56064600		C 3.26751300 3.07613000 -3.02108100	C 4.65273000 1.14568100 -1.35381500	C 5.64323900 0.33082000 0.65830900	C -5.61573300 1.03471200 -0.59125500	F -6.41940700 0.35446500 -2.68589400	F -6.58116300 0.10776700 -2.10914200
C 8.16316000 -0.30121300 -0.60263000	H -5.11335800 1.77236000 0.26065000			H 2.94445600 0.34767300 0.27588100		C 4.58200700 1.19242600 -1.42425400	C 3.51545200 1.80929300 -0.86981100	C 5.68874900 1.36147600 1.59028300	C -6.43986900 2.04179800 -1.07709300	O -4.08509600 -1.36554900 -0.61304200	O -3.22800900 0.30515800 -0.88346300
C 8.23945200 1.07795400 -0.79824300	H -4.83775600 3.06609500 -0.92277000					C 3.48214000 1.90070800 -0.92180200	C 2.88488400 2.76591400 -1.65858100	H 6.17293900 -0.59243200 0.85687300	H -4.85627100 1.25629100 0.14970600	H -4.20557000 -1.76823700 0.26099400	H -2.96951800 1.20806800 -0.65446200
C 9.54787900 1.67313800 -1.29103600	H -6.42088100 2.26351200 -0.84696900					C 2.83505500 2.83919500 -1.71897200	H 3.13044200 1.58874300 0.11658000	H 6.23032400 1.22158100 2.51817400	H -6.34798500 3.04358600 -0.67415600
C 9.37792500 3.03731100 -1.96361000						H 3.13556700 1.71956900 0.08717300	H 2.00265000 3.26006200 -1.27757300	C 4.83259600 -0.63099600 -1.50699400	C -4.87085200 -1.36244900 -0.59188000
C 8.51889800 3.94537500 -1.08236700						H 1.97953800 3.36557400 -1.32076200	C 5.30834000 0.08946200 -0.56421700	C 5.00179400 -0.35201000 -2.97623700	C -4.45320300 -2.49834700 -1.48276100
C 7.11903100 3.35301800 -0.90201900						C 5.25229800 0.15562000 -0.60505600	C 6.80348700 -0.06708900 -0.60486300	H 4.61038500 0.62991700 -3.22909400	H -4.32951900 -2.14701300 -2.50449000
C 7.12032300 1.88033400 -0.52050300						C 6.75374700 0.01138200 -0.68536400	H 7.27977700 0.79611500 -1.06357200	H 6.07539600 -0.35246900 -3.20184600	H -3.51133000 -2.91975200 -1.14012300
C 4.73507000 2.07267000 0.32265400						H 7.20314300 0.83884200 -1.23039700	H 7.19769500 -0.18793400 0.40629500	H 4.50903400 -1.09880300 -3.59499000	H -5.22205600 -3.28067400 -1.46633900
C 3.57790700 1.84971400 -0.43297400						H 7.18384300 -0.01311300 0.31812200	H 7.07675600 -0.96542600 -1.16844100	N 5.04223000 -1.85586700 -1.04890600	N -4.82065700 -1.53004200 0.70892300
C 2.49779600 2.74395500 -0.39529700						H 7.02581400 -0.92632600 -1.18015400	N 4.58608500 -0.70461700 0.14958000	C 4.80077100 -3.04492300 -1.85521400	C -3.99270900 -2.52933100 1.37948300
C 3.61493800 3.89940800 1.45228900						N 4.52886700 -0.58936700 0.14724600	C 5.10038100 -1.79852300 0.97191200	H 3.73685900 -3.06414100 -2.13497000	H -4.30142100 -3.53461700 1.09000600
C 4.48865400 4.72582200 3.68787800						C 5.05279000 -1.64254700 1.00707900	H 5.45001300 -1.39683500 1.92691800	H 5.43465900 -3.05707100 -2.74200400	H -2.94393200 -2.35050600 1.10819300
C 5.89200500 4.43271800 3.15422000						H 5.18244900 -1.23764000 2.01517100	H 4.27035700 -2.48178600 1.15385100	H 3.67350800 1.81742700 -1.66949500	H -6.69612700 -1.51321900 -2.57891500
C 5.89541100 3.15742200 2.30613100						H 4.30119000 -2.43048600 1.05792600	H 6.01887000 0.95172600 -3.01966600	H 3.77383000 3.64186900 -0.03259900	H -8.15489300 0.28196400 -3.42342400
C 4.73417900 3.06514400 1.32657400						H 5.86515800 0.90154100 -3.13822300	H 4.87883600 2.63349000 -4.40787500	H 5.02305400 -3.92010300 -1.24719300	H -4.10701900 -2.40473000 2.45263200
H 9.03876100 -0.90816600 -0.80988000						H 4.70044100 2.55343100 -4.54357100	H 5.91569400 -2.32222000 0.47109000	H 4.70103900 -1.97601300 -0.08412500	H -5.03264800 -0.71316200 1.27491000
H 10.22359900 1.78439500 -0.43225800						H 6.00056300 -2.04922600 0.65042500
H 10.35760400 3.48593600 -2.15354900
H 9.00051500 4.05791300 -0.10267800
H 6.54960300 3.94566500 -0.18721900
H 6.22402000 5.28169600 2.54378300
H 6.85030700 3.05803300 1.78837900
C 3.30147100 -3.37805800 -3.52248700
H 10.03554600 0.96820000 -1.97127400
H 8.88910600 2.91152000 -2.93741500
H 8.43990000 4.94802600 -1.51292100
H 6.56662200 3.43855400 -1.84750800
H 5.84485700 2.28542100 2.96918300
H 6.61259900 4.33124600 3.97152900
H 4.49687600 5.58806000 4.36125300
H 2.50265500 5.05029400 2.87119300
C 1.38306400 2.70220900 -1.37647700
C 1.11028900 3.85273900 -2.13116000
C 0.60086200 1.56362000 -1.58167700
C 0.08849000 3.85769400 -3.07743500
H 1.72168400 4.73744300 -1.98928500
C -0.42803500 1.57206500 -2.51764900
H 0.77988400 0.67599800 -0.98869800
C -0.68422700 2.71453100 -3.27203100
H -0.09759800 4.75138200 -3.66387200
H -1.03576400 0.68618200 -2.63113500
H -1.49034200 2.72211300 -3.99858900
C 6.91703900 -2.41584200 -0.10766200
C 6.29990200 -3.06915300 0.96821700
C 7.46466300 -3.19980900 -1.13290800
C 6.22774500 -4.45726300 1.01153700
H 5.87953600 -2.47757900 1.77000100
C 7.39192600 -4.59001300 -1.09043200
H 7.92847700 -2.71315500 -1.98321400
C 6.76940000 -5.22522000 -0.01900900
H 5.74954200 -4.94361300 1.85457400
H 7.81183100 -5.17490600 -1.90123200
H 6.70541200 -6.30683500 0.01394800
C 4.43294000 -1.30377600 -4.40880600
H 2.29520400 -2.96131000 -3.62429700
H 3.21829700 -4.46608900 -3.61526300
C 4.21782800 -2.80935700 -4.61412600
H 5.19022600 -3.31858200 -4.57165400
H 3.80098600 -3.00636500 -5.60674400
H 3.48720200 -0.76919500 -4.54718900
H 5.14603300 -0.91055200 -5.14153900
Ir 1.66595900 -1.47357200 0.35770000
Cl 0.41299500 -2.14677100 -1.59536400
C 3.16860100 -1.70561800 2.93224500
O 2.52639000 -0.96299400 2.18797700
O 3.87856200 -1.19005000 3.91653900
C 3.21461100 -3.19208600 2.82066700
H 3.81192400 -3.62774700 3.61977500
H 2.19083900 -3.57084600 2.84161700
H 3.62280300 -3.44518600 1.84076700
C 3.90714900 0.27253500 4.00355000
H 4.15657100 0.66494500 3.01684800
H 2.90202300 0.61220700 4.25966300
C 4.92381900 0.62646300 5.06510500
H 5.92002200 0.28359400 4.77791300
H 4.95595800 1.71082700 5.19346200
H 4.66039700 0.17325600 6.02302400
C -3.16868000 -1.70567800 -2.93216900
O -2.52639600 -0.96303500 -2.18798400
O -3.87866000 -1.19014500 -3.91646500
C -3.21478500 -3.19213500 -2.82045900
H -3.81216600 -3.62783200 -3.61949700
H -2.19104000 -3.57096500 -2.84142200
H -3.62294500 -3.44511700 -1.84051300
C -3.90716900 0.27243500 -4.00358600
H -4.15652500 0.66493100 -3.01690100
H -2.90203700 0.61203600 -4.25976800
C -4.92387300 0.62633700 -5.06511700
H -5.92007900 0.28353600 -4.77785200
H -4.95596800 1.71069200 -5.19355300
H -4.66051700 0.17304500 -6.02301300
