# Supplementary material for: Iridium-catalyzed direct asymmetric reductive amination utilizing primary alkyl amines as the N-sources
Source: Nat Commun. 2022 Jun 10;13:3344. doi: 10.1038/s41467-022-31045-5 (PMC9187633; doi:10.1038/s41467-022-31045-5)
Supplement: Supplementary file 5 — Supplementary Data 2 [file 41467_2022_31045_MOESM5_ESM.xlsx]

## Sheet: “Out-sphere” pathways in EtOAc
Complex I	Complex II	Complex III	Transition state TS1	Complex IV	Complex V	Transition state TS2	Complex VI	Transition state TS3-R	Transition state TS3-S
E(RB3LYP) = -5705.77057861	E(RB3LYP) = -2948.79888145	E(RB3LYP) = -2642.15111651	E(RB3LYP) = -2642.15005321	E(RB3LYP) = -2642.17324642	E(RB3LYP) = -2643.35160526	E(RB3LYP) = -3047.80739721	E(RB3LYP) = -3047.82523807	E(RB3LYP) = -3047.81568889	E(RB3LYP) = -3047.81712069
Thermal correction to Gibbs Free Energy= 1.450289	Thermal correction to Gibbs Free Energy= 0.771844	Thermal correction to Gibbs Free Energy= 0.679615	Thermal correction to Gibbs Free Energy= 0.677821	Thermal correction to Gibbs Free Energy= 0.679931	Thermal correction to Gibbs Free Energy= 0.697600	Thermal correction to Gibbs Free Energy= 0.859749	Thermal correction to Gibbs Free Energy= 0.866971	Thermal correction to Gibbs Free Energy= 0.867677	Thermal correction to Gibbs Free Energy= 0.866655
G = -5704.32028961	G = -2948.02703745	G = -2641.47150151	G = -2641.47223221	G = -2641.49331542	G = -2642.65400526	G = -3046.94764821	G = -3046.95826707	G = -3046.94801189	G = -3046.95046569
			Imaginary frequency: -590.4876			Imaginary frequency: -1143.5456		Imaginary frequency: -178.2174	Imaginary frequency: -85.4862
N -4.02876300 -1.57987900 1.99790700	N -0.53229800 1.65738900 1.39018200	N -1.54347200 1.36622800 1.08455300		N -1.18541300 1.71257900 1.11903700	N -1.92531900 1.00049600 1.01984800		N -0.76670900 1.16678000 1.36409300
C -2.55322300 3.76009000 -0.55664100	C 2.11496200 -3.67442000 0.06938100	C 2.15532700 -3.39667500 0.09271100	N -1.46300900 1.44437400 1.10253800	C 1.48767900 -3.69894500 0.17469000	C 2.59873900 -2.95146500 0.14990100	N -0.30487300 1.01417900 2.14708100	C 3.36065300 -3.05980000 -0.01353900	N -0.89540400 -2.18060200 1.22244200	N 0.46302500 2.00449600 1.44991500
C -3.53451300 4.97567400 -2.51931000	C 3.74427600 -4.32152900 -1.72896300	C 4.18299800 -3.64753400 -1.36640200	C 2.01169900 -3.48631000 0.14607800	C 3.42709700 -4.36156000 -1.27187400	C 4.54889200 -2.93560300 -1.42931900	C 2.86838700 -3.22770600 -0.80009500	C 5.07784800 -3.17570000 -1.84337700	C 0.27670700 3.67223400 0.19844300	C 1.40112300 -3.82615300 0.11624400
C -3.82927500 -3.03394100 2.12821100	C -1.68948700 2.56525100 1.29034000	C -2.81326200 2.07165600 0.80782100	C 4.02745300 -3.85150800 -1.30490600	C -2.37516700 2.56379100 0.91050700	C -3.31950700 1.39500700 0.71700600	C 3.95108300 -3.21975100 -3.06616000	C -2.21435400 1.32448600 1.55718500	C -0.49957800 5.21725300 -1.62460200	C 2.39617400 -4.92550500 -1.91055000
C -4.95130200 -1.01740700 2.99718900	C 0.48247500 2.09665400 2.36239600	C -0.77634300 1.93125300 2.21007300	C -2.71008000 2.19107400 0.83002300	C -0.30470400 2.16944000 2.20796300	C -1.35792200 1.69899600 2.19316100	C -1.62930100 1.56681800 2.49105300	C 0.04513400 1.88319100 2.36069200	C -0.42519800 -3.56613200 1.03374200	C -0.49069300 3.13029400 1.47305100
H -1.70490600 4.43046300 -0.63724600	H 1.96569200 -4.73629300 0.23717100	H 2.16632800 -4.47687000 0.19624400	C -0.67023800 1.99574200 2.21740500	H 1.27480300 -4.75888100 0.26786300	H 2.78916600 -4.01226300 0.27400900	C 0.78562600 1.52762700 2.99548200	H 3.51817600 -4.12526700 0.11926800	C -1.93158100 -2.03614500 2.25841900	C 1.67270200 2.23848200 2.25607000
H -3.77585300 5.94645900 -2.06568500	H 4.56217300 -4.72313200 -1.11581900	H 4.92470100 -3.94688700 -0.61404500	H 1.96458300 -4.56501600 0.25522100	H 4.09542900 -4.79582100 -0.51654000	H 5.35686600 -3.13529500 -0.71311700	H 2.95000700 -4.30924700 -0.83149900	H 5.97705100 -3.38405000 -1.24809300	H 1.07403400 4.38680500 0.37521300	H 0.97763700 -4.79706300 0.35138400
H -4.13404100 3.86782800 -4.27347600	H 3.51464900 -3.58999500 -3.75098300	H 4.22394800 -2.83725000 -3.37132700	H 4.75732500 -4.17169400 -0.54956800	H 3.62563400 -3.60338200 -3.28843900	H 4.39467800 -2.14026400 -3.43512200	H 4.95929200 -3.56046500 -2.79511700	H 4.65156400 -2.42571300 -3.82690200	H -0.84145900 6.06989800 -1.02267900	H 3.13920500 -5.57553500 -1.42927000
H -3.12999800 -3.35966400 1.35762500	H -2.38973800 2.15380000 0.56513700	H -3.31922900 1.57315600 -0.01837000	H 4.09906300 -3.07806200 -3.32377500	H -2.97538500 2.14144100 0.10668200	H -3.66963800 0.82563700 -0.13993100	H 3.03811400 -2.20305400 -4.74220300	H -2.73368500 0.76003900 0.78575500	H -0.81624900 4.49188800 -3.63746300	H 2.06292700 -4.12942400 -3.89422800
H -4.78813400 -3.53809900 1.94833200	H -1.33844100 3.53347800 0.91188400	H -2.57315900 3.09477900 0.49388400	H -3.23564000 1.70993400 0.00657700	H -2.03164500 3.55756200 0.59648300	H -3.31540300 2.45868500 0.44693600	H -2.37140900 1.12694100 1.82902200	H -2.46330100 2.38530400 1.42635400	H 0.34586800 -3.56849000 0.26455100	H -1.35424000 2.86783000 0.86455600
H -5.05453800 0.05090600 2.82823500	H 1.30588900 1.38798500 2.36826600	H 0.14109900 1.36297300 2.34018200	H -2.43617300 3.20514300 0.51447700	H 0.54759700 1.49883100 2.28657800	H -0.33018300 1.38037000 2.34374800	H -1.60358100 2.64998700 2.30959400	H 1.10054200 1.74006300 2.14436700	H -1.27022300 -4.16894600 0.67431500	H -0.00253800 4.00188500 1.01627800
H -5.93974100 -1.47706400 2.86278800	H 0.87593600 3.06926600 2.03824600	H -0.50239800 2.96372600 1.95924500	H 0.23243100 1.40382200 2.34458900	H 0.07155600 3.16674800 1.94919200	H -1.35329600 2.77380000 1.97550900	H 1.72867500 1.09493300 2.67353700	H -0.17551900 2.95432200 2.26210700	H -2.23265600 -0.99386500 2.32356200	H 2.33447700 1.38074900 2.17298500
P -3.43632100 -0.79101500 0.66404300	P -0.38538600 0.39373100 0.33627600	P -1.00360000 0.21273800 0.04827900	H -0.37131900 3.01850800 1.95583100	P -0.92166400 0.43662800 0.11532100	P -1.05673500 0.05745600 0.00137200	H 0.84469300 2.61517900 2.85713400	P -0.19160400 0.10160400 0.23702800	H -2.80618400 -2.62506800 1.95426500	H 2.19604400 3.11216000 1.84719700
O -4.69439000 -0.68385000 -0.48382500	O 0.65006500 0.89812000 -0.93977900	O 0.11249300 0.91879400 -1.02772600	P -0.97632500 0.25260100 0.08194100	O 0.29747500 0.86376500 -1.00859500	O -0.09238600 1.01903400 -0.99799300	P -0.10842800 0.07544500 0.80722300	O 0.69918300 1.02237400 -0.91398800	P -0.36443300 -0.99813800 0.20315200	P 0.20100000 0.72580600 0.43803400
O -3.54667700 0.76431700 1.29239000	O 0.76656500 -0.47042800 1.21103900	O 0.08013500 -0.54369300 1.06534800	O 0.16811800 0.88747400 -1.01274400	O 0.04356200 -0.47659400 1.15116900	O 0.10589900 -0.44745600 1.07646400	O 0.48081600 1.06454800 -0.45475100	O 1.14146100 -0.40770600 1.15821200	O -1.57903400 -0.71922200 -0.97469900	O 1.16928000 0.94713800 -0.96230600
C -5.95647900 1.27358000 0.00049800	C 2.89772600 0.49162800 -0.30437000	C 2.25212500 0.85929800 -0.00263800	O 0.09569500 -0.52115500 1.11154800	C 2.40476900 0.45851300 0.00750300	C 2.04111000 1.25998000 0.00532300	O 1.35444900 -0.61547200 1.25383300	C 2.96561300 1.16532200 -0.21423200	O -0.73855900 0.30968000 1.20973200	O 1.23036900 -0.35511900 1.23927300
C -5.89800500 -0.11674900 -0.11960000	C 1.89826900 1.40412600 -0.64653100	C 1.19507100 1.61339600 -0.51319500	C 2.31280100 0.76185100 -0.00294700	C 1.49529900 1.36922000 -0.53293400	C 0.86735400 1.85720800 -0.45165300	C 2.84770100 1.01150100 -0.45127100	C 1.76789700 1.80479900 -0.53949500	C -3.01008300 1.01173000 -0.22455800	C 3.27532400 -0.07938300 -0.60944900
C -6.99715400 -0.93763500 0.17580400	C 2.10737800 2.79159200 -0.63543900	C 1.16200300 3.01353600 -0.45034200	C 1.28004000 1.54765700 -0.51686800	C 1.71570800 2.75389900 -0.52508700	C 0.60577400 3.22769600 -0.32659400	C 1.66901500 1.74854500 -0.33162300	C 1.60554100 3.19425300 -0.43593200	C -2.84586100 -0.31938200 -0.60995100	C 2.53635300 1.07844400 -0.85930900
C -8.16309400 -0.30122000 0.60266600	C 3.38911800 3.22324100 -0.28779500	C 2.26708100 3.63124300 0.13837100	C 1.30090500 2.94902800 -0.47659000	C 2.92064200 3.18540300 0.03294800	C 1.62086700 3.99494200 0.24965000	C 1.65380600 3.12164100 -0.04701300	C 2.70945300 3.92347600 0.00663900	C -3.89358800 -1.25163200 -0.57990200	C 3.12648000 2.34918600 -0.93785400
C -8.23940900 1.07794300 0.79831100	C 4.40156900 2.34708600 0.10467500	C 3.31945700 2.91467900 0.70928100	C 2.43760100 3.53327700 0.08584600	C 3.83471800 2.31348500 0.62592400	C 2.79936100 3.43833300 0.74841900	C 2.90024300 3.74014700 0.07198500	C 3.90716700 3.31842000 0.38940600	C -5.14223200 -0.76557400 -0.18564300	C 4.51430200 2.39801500 -0.79090600
C -9.54782100 1.67307700 1.29120500	C 5.75422900 2.92312900 0.48926000	C 4.45919500 3.68556700 1.35362500	C 3.46990400 2.78635600 0.65434500	C 5.10956600 2.88834500 1.21999800	C 3.83467700 4.36228100 1.36770300	C 4.10288300 3.03654200 -0.00607000	C 5.04272700 4.20009200 0.88074200	C -5.34451600 0.55037000 0.23179600	C 5.28489100 1.27041500 -0.50550700
C -9.37785800 3.03721800 1.96384200	C 6.57262800 1.99453400 1.38908400	C 5.23709100 2.86420600 2.38399600	C 4.65106100 3.52341300 1.26280500	C 5.75503300 1.97896500 2.26844400	C 4.77981100 3.65021700 2.33825700	C 5.40507000 3.80318800 0.15627500	C 6.04817500 3.45351300 1.75978400	C -6.74140500 0.97559200 0.65228100	C 6.78632300 1.43632800 -0.34206100
C -8.51888300 3.94534200 1.08261100	C 6.59515100 0.58634800 0.79320500	C 5.60855300 1.50601900 1.78772300	C 5.41643800 2.69259700 2.29516800	C 5.85219100 0.55157600 1.72800100	C 5.32641500 2.37852000 1.68830600	C 6.57444400 2.92125200 0.59956200	C 6.46989900 2.15548700 1.07033200	C -6.74986400 2.19290200 1.57976900	C 7.43045400 0.31933800 0.48217700
C -7.11901700 3.35301400 0.90216400	C 5.17907800 0.00894900 0.72085300	C 4.34950000 0.70906500 1.43582000	C 5.71896500 1.30715100 1.72280300	C 4.45707100 -0.00989700 1.44154500	C 4.18925500 1.40483100 1.36831700	C 6.64430600 1.67448600 -0.28298600	C 5.26559900 1.22947600 0.87830900	C -5.86950600 3.29668400 0.99212700	C 6.96774300 -1.04102900 -0.04128000
C -7.12031000 1.88035600 0.52054800	C 4.15581100 0.96391500 0.12624200	C 3.30991100 1.51029100 0.66765200	C 4.42076800 0.55691800 1.41364300	C 3.56980800 0.93360800 0.64483000	C 3.00861000 2.05119800 0.66104600	C 5.36992200 0.83854800 -0.13725500	C 4.03990400 1.92231300 0.30217500	C -4.41721000 2.82551200 0.87750900	C 5.45137200 -1.18925100 0.10902900
C -4.73507400 2.07274300 -0.32268100	C 2.55833200 -0.96552500 -0.29958900	C 2.17782100 -0.63257800 -0.09879400	C 3.40378300 1.38282100 0.64146700	C 2.05809600 -0.99706800 -0.03735400	C 2.18219600 -0.22732900 -0.10243800	C 4.08786100 1.65017600 -0.23857000	C 3.03234200 -0.32815500 -0.29548400	C -4.26492100 1.45003100 0.24717400	C 4.66413000 0.01550900 -0.38294400
C -3.57791800 1.84977300 0.43295300	C 1.54411500 -1.41075800 0.56086800	C 1.11865200 -1.29728400 0.53384000	C 2.17417100 -0.72690800 -0.07097100	C 0.89627900 -1.43018500 0.61805700	C 1.26012100 -1.03629300 0.57592800	C 2.74736800 -0.46467100 -0.68726400	C 2.17210500 -1.06822200 0.52700300	C -1.80699600 1.90400200 -0.20960000	C 2.54210300 -1.37754600 -0.47038900
C -2.49779700 2.74400300 0.39528200	C 1.34768500 -2.77833200 0.81548000	C 1.11691900 -2.69067600 0.70200500	C 1.08748000 -1.33077700 0.57700200	C 0.60848900 -2.79601900 0.77873000	C 1.49860100 -2.39909200 0.81175800	C 2.09742000 -1.25089900 0.27469500	C 2.38347300 -2.43686700 0.76597900	C -0.74602300 1.56925300 0.64429800	C 1.60719600 -1.49887200 0.56816800
C -3.61492300 3.89947500 -1.45230300	C 3.01206700 -3.26481100 -0.91930000	C 3.13645100 -2.78054100 -0.68651500	C 1.00964800 -2.72182600 0.74583500	C 2.57522000 -3.29749000 -0.60112300	C 3.42820200 -2.21555400 -0.69886800	C 2.22894300 -2.64860500 0.29839200	C 4.10136100 -2.38642900 -0.98815700	C 0.26848900 2.49484500 0.95172900	C 1.09126100 -2.74934900 0.95256500
C -4.48857200 4.72587900 -3.68792400	C 4.32641500 -3.78517800 -3.03901200	C 4.90355000 -2.93972100 -2.51610500	C 3.02373300 -2.92721300 -0.63616700	C 4.27168400 -3.82370800 -2.42953900	C 5.11588500 -2.14038900 -2.60819300	C 3.35290700 -2.48429600 -1.87881100	C 5.49143800 -2.44038600 -3.12094000	C -0.65562300 3.94808300 -0.80363800	C 2.18205100 -3.70285900 -1.03396100
C -5.89193600 4.43274600 -3.15431800	C 5.08670600 -2.48368900 -2.77701800	C 5.35834800 -1.54989600 -2.06735800	C 4.77562300 -3.19632800 -2.46816700	C 4.98923700 -2.54310600 -1.99939000	C 5.38835800 -0.69628100 -2.18201400	C 4.04235700 -2.35806200 -4.32798100	C 5.89157200 -1.00164300 -2.78696600	C -1.29082100 5.18797400 -2.93426600	C 2.88213700 -4.58096100 -3.32050500
C -5.89534900 3.15744900 -2.30623100	C 4.13595500 -1.40957600 -2.24198300	C 4.14850100 -0.68486900 -1.70572600	C 5.29467700 -1.82117200 -2.04454100	C 3.97364200 -1.45337700 -1.64753900	C 4.08313000 -0.00794300 -1.77511100	C 4.65904400 -0.99949900 -3.98855300	C 4.69745400 -0.23707500 -2.20974800	C -2.72497300 4.72867400 -2.66422600	C 4.04518700 -3.58986400 -3.24170600
C -4.73416100 3.06520200 -1.32661600	C 3.24370200 -1.89507800 -1.11006700	C 3.15552700 -1.38173700 -0.78794900	C 4.12708800 -0.89679400 -1.69107700	C 2.86717600 -1.93014600 -0.71908200	C 3.23915400 -0.83111600 -0.81525200	C 3.76662500 -0.24152700 -3.00271900	C 3.95762300 -0.99838300 -1.12167600	C -2.73371100 3.29880800 -2.11777200	C 3.58454600 -2.27694800 -2.60437100
H -9.03866600 -0.90820000 0.80995700	H 3.60101400 4.28739800 -0.30255200	H 2.29651800 4.71525700 0.17437900	C 3.10926500 -1.53175800 -0.75575600	H 3.14479000 4.24709000 0.02484300	H 1.47761200 5.06740800 0.32990800	C 3.31514400 -1.08405800 -1.82043300	H 2.62676900 5.00383100 0.07066700	C -1.73060500 3.06984100 -0.99852100	C 2.78385700 -2.47044900 -1.32658600
H -10.22359200 1.78436400 0.43247000	H 6.32324400 3.11815200 -0.42978000	H 5.14923600 4.00958600 0.56305100	H 2.51004200 4.61574400 0.10149500	H 5.82664700 3.05275800 0.40462600	H 4.42812200 4.80700200 0.55770300	H 2.93559100 4.80937400 0.25373500	H 5.57040200 4.60856000 0.00824400	H -5.98754200 -1.44607300 -0.18672800	H 5.01243900 3.35792700 -0.88118700
H -10.35753500 3.48581900 2.15384900	H 7.58664300 2.38700700 1.50981900	H 6.12914000 3.41113000 2.70265900	H 5.33792000 3.80423200 0.45312400	H 6.74200100 2.36401200 2.54065700	H 5.59170900 4.32239600 2.63071000	H 5.65734200 4.26768900 -0.80658700	H 6.91432300 4.09016500 1.96365200	H -7.31855300 1.21513400 -0.25107800	H 7.24652900 1.45062500 -1.33936000
H -9.00054700 4.05793000 0.10295000	H 7.02758800 0.62832800 -0.21452100	H 6.21083300 1.66138700 0.88375100	H 6.33695300 3.20873500 2.58275300	H 6.44491900 0.55438400 0.80445300	H 5.85437400 2.64412200 0.76373000	H 7.50935600 3.48772900 0.55462800	H 6.91079100 2.39358400 0.09397000	H -7.77534000 2.54484300 1.72682600	H 8.52050200 0.40533500 0.44348300
H -6.54962700 3.94571900 0.18738200	H 5.18971900 -0.93931700 0.18458200	H 4.62066400 -0.19975800 0.89956700	H 6.30876900 1.41709800 0.80401400	H 4.53600500 -0.98144700 0.95451900	H 4.57201000 0.55790400 0.80063800	H 6.76622400 1.98029700 -1.32987400	H 5.55104400 0.36851700 0.27478900	H -6.24797800 3.56784200 -0.00164200	H 7.24367700 -1.13210300 -1.09960600
H -6.22399100 5.28171700 -2.54389300	H 5.88156600 -2.67070700 -2.04391200	H 6.01446500 -1.64878600 -1.19349600	H 4.64260800 -0.37710200 0.89842100	H 5.61729000 -2.75688600 -1.12547100	H 6.08579200 -0.69417900 -1.33503100	H 5.37558700 0.02038300 -0.85659800	H 6.70792900 -1.01664500 -2.05386400	H -3.82469900 3.56935400 0.34552500	H 5.11529000 -2.10390200 -0.37871400
H -6.85026900 3.05803400 -1.78852900	H 4.69523800 -0.52150100 -1.94617800	H 4.47499800 0.26446300 -1.28075000	H 5.95056600 -1.93510800 -1.17235500	H 4.48114100 -0.58152700 -1.23531700	H 4.28598500 0.98237800 -1.36590600	H 5.65060900 -1.15405000 -3.54480800	H 5.01177500 0.74486600 -1.85291800	H -3.18756600 5.40490200 -1.93439300	H 4.85162100 -4.02807500 -2.64043300
C -3.30189200 -3.37814700 3.52239400	C -2.36095400 2.73028700 2.65435100	C -3.69909300 2.07824000 2.05321600	H 4.49872200 0.04432700 -1.28562100	C -3.19652200 2.64801700 2.19691000	C -4.21419500 1.14209600 1.93049200	H 4.26149700 0.67006400 -2.66589700	C -2.61723100 0.83988000 2.95346000	H -3.73966600 3.01969800 -1.80179500	H 4.43745100 -1.61877000 -2.43357800
H -10.03543600 0.96809500 1.97143400	H 5.61172800 3.89566600 0.97004100	H 4.06778800 4.60052700 1.80825700	C -3.58794300 2.22768400 2.08028100	H 4.90166900 3.87522700 1.64416000	H 3.32848300 5.19484000 1.86530300	C -1.96445100 1.27045100 3.95338200	H 4.62957500 5.06038000 1.41614200	C 0.11761900 -4.12359300 2.35068200	C -0.91254200 3.43763700 2.91101700
H -8.88899500 2.91138400 2.93761900	H 6.12188500 1.95678600 2.38818400	H 4.61897600 2.71033700 3.27676700	H 4.30517200 4.46205400 1.70589000	H 5.14817900 1.97885600 3.18209100	H 4.23800100 3.38499700 3.25415800	H 5.25714700 4.62698300 0.86116700	H 5.58878600 3.21649900 2.72714600	H -7.25287000 0.13091500 1.12370900	H 6.99817900 2.41288700 0.10384700
H -8.43987800 4.94797000 1.51321700	H 7.23202700 -0.07912700 1.38333800	H 6.22460600 0.92811700 2.48267000	H 4.81214300 2.58431400 3.20389300	H 6.37160600 -0.10091400 2.43572000	H 6.05553000 1.88783400 2.33941500	H 6.43314600 2.61761500 1.64391500	H 7.24110100 1.63691900 1.64757300	H -6.36393100 1.90875200 2.56631700	H 7.13770700 0.42084300 1.53426500
H -6.56656800 3.43849500 1.84763600	H 4.83746500 -0.23962600 1.73469600	H 3.86979500 0.36304800 2.36123600	H 6.32436500 0.71927500 2.41876800	H 3.94616800 -0.20675300 2.39380000	H 3.80793900 0.97410800 2.30401200	H 7.51456600 1.06229500 -0.02875800	H 4.97203500 0.81125600 1.85048100	H -5.91356900 4.20164400 1.60531300	H 7.46969800 -1.85639500 0.48800100
H -5.84474000 2.28544900 -2.96928300	H 3.47925900 -1.07672000 -3.05764200	H 3.61212700 -0.41789700 -2.62677800	H 3.94335400 0.25754700 2.35635000	H 3.49573000 -1.09686100 -2.57047000	H 3.47946700 0.17092700 -2.67597700	H 5.36648400 0.35312700 0.84798900	H 3.97969400 -0.03291200 -3.01656500	H -3.97417600 2.77106600 1.88102900	H 5.20524000 -1.32434100 1.17086900
H -6.61249900 4.33126000 -3.97165300	H 5.57417100 -2.12372000 -3.68787500	H 5.94333600 -1.05653300 -2.84896400	H 3.59671000 -0.62228000 -2.61339700	H 5.65627200 -2.18374000 -2.78829500	H 5.86700600 -0.13290700 -2.98830900	H 2.86374800 0.09982100 -3.52826500	H 6.26980900 -0.48281100 -3.67288400	H -2.48563900 2.60280500 -2.93124300	H 2.94446700 -1.73781000 -3.31661100
H -4.49678400 5.58812000 -4.36129500	H 4.97732400 -4.53641600 -3.49587200	H 5.75189600 -3.54195700 -2.85373100	H 5.89665900 -1.36727500 -2.83703600	H 4.98629200 -4.58448300 -2.75617600	H 6.02587000 -2.61957000 -2.98035000	H 4.80591400 -0.39861500 -4.89109000	H 6.31140100 -2.97273700 -3.61219800	H -3.33169200 4.78036700 -3.57315400	H 4.46100400 -3.39263100 -4.23426700
H -2.50260500 5.05036400 -2.87117300	H 3.07166800 -5.16232600 -1.92390100	H 3.71716900 -4.57336400 -1.71703300	H 5.59481700 -3.84197700 -2.79752800	H 2.78513800 -5.17938000 -1.61296600	H 4.19319200 -3.91486500 -1.76368800	H 4.62688000 -2.87544800 -5.09448600	H 4.64283500 -4.15006000 -2.08602900	H -1.27575400 6.17565900 -3.40452300	H 3.17680700 -5.49242800 -3.84908500
C -1.38304600 2.70223100 1.37644200	C 0.42777900 -3.28396900 1.86800900	C 0.11604400 -3.40596200 1.53583200	H 3.51897500 -4.76089000 -1.63881400	C -0.55091500 -3.30998400 1.55224900	C 0.73789600 -3.20949600 1.80226600	H 3.36863900 -4.12504800 -3.26282200	C 1.71756400 -3.18067800 1.86967000	H 0.56243000 5.39373300 -1.82280300	H 1.47008800 -5.50722000 -1.95626000
C -1.11023800 3.85275600 2.13112100	C 0.91894400 -4.17762800 2.83091700	C 0.56231200 -4.25764400 2.55673600	C -0.04778700 -3.38035600 1.55540900	C -0.36580800 -4.34943900 2.47590100	C 1.47142700 -3.99195100 2.71002900	C 1.83988600 -3.48423100 1.46724200	C 2.51959200 -3.95397100 2.72476500	C 1.22259300 2.33355000 2.08334900	C 0.35198700 -2.98274500 2.22363000
C -0.60083800 1.56363800 1.58160500	C -0.91641500 -2.90547000 1.92773300	C -1.25905600 -3.26508200 1.33250000	C 0.31966700 -4.25463400 2.58791100	C -1.84694200 -2.82120700 1.36761800	C -0.65949400 -3.22283400 1.89306600	C 2.77612000 -4.41050800 1.95529300	C 0.33915800 -3.13552400 2.11247900	C 1.46797400 3.44524300 2.90827900	C 0.65782100 -4.13336500 2.97141600
C -0.08840000 3.85770500 3.07735400	C 0.08464600 -4.67370100 3.82940400	C -0.34882300 -4.94265300 3.35620900	C -1.40719300 -3.17082700 1.31133100	C -1.44540000 -4.87719900 3.17911800	C 0.82989400 -4.76903800 3.66948600	C 0.60254700 -3.38408600 2.11560800	C 1.96218600 -4.66349100 3.78472400	C 1.87722100 1.13334500 2.38512800	C -0.62065900 -2.11047000 2.73188000
H -1.72163700 4.73746200 1.98927600	H 1.96468700 -4.46542000 2.80701800	H 1.62701200 -4.36268300 2.73633700	C -0.65139800 -4.89130800 3.35637700	H 0.63341400 -4.73038000 2.65603900	H 2.55524500 -3.97034800 2.67869300	C 2.48362100 -5.21592800 3.05208400	H 3.59289400 -3.97823900 2.57000400	C 2.34166600 3.36237100 3.98882600	C 0.00325900 -4.41354500 4.16720900
C 0.42810100 1.57207900 2.51753100	C -1.74954300 -3.39763100 2.92702400	C -2.17058600 -3.94539500 2.13262700	H 1.37120100 -4.41629000 2.79946300	C -2.93032000 -3.34358300 2.06221800	C -1.29926800 -4.00301900 2.85174700	H 3.75059100 -4.48158200 1.48408500	C -0.21691600 -3.84765200 3.17106300	H 0.94570800 4.37646200 2.71832100	H 1.43696500 -4.80335500 2.62547500
H -0.77988200 0.67602300 0.98862200	H -1.32184200 -2.23128100 1.18192900	H -1.63139000 -2.63054900 0.53505500	C -2.38022300 -3.80088400 2.07820300	H -2.02238100 -1.99886100 0.68494200	H -1.26119100 -2.66252800 1.19887100	C 0.31181600 -4.19146800 3.21137300	H -0.31063600 -2.58405900 1.45469500	C 2.74539200 1.05020400 3.46843100	C -1.27306100 -2.39059700 3.92914800
C 0.68432800 2.71454200 3.27190600	C -1.25270900 -4.28274800 3.88221000	C -1.71872600 -4.78597200 3.14829800	H -1.72568600 -2.51782300 0.50627600	C -2.73124200 -4.37866500 2.97382600	C -0.56169900 -4.77837500 3.74339700	H -0.15468900 -2.71320500 1.74642900	C 0.58823200 -4.61231800 4.01277000	H 1.75931000 0.27658300 1.74760000	H -0.90305000 -1.23156600 2.18110800
H 0.09771700 4.75139000 3.66378700	H 0.48238000 -5.35721200 4.57192400	H 0.01165400 -5.59054200 4.14788800	C -2.00411900 -4.66389800 3.10591500	H -1.27978500 -5.67567100 3.89408400	H 1.41825600 -5.35955600 4.36339200	C 1.24706200 -5.10880500 3.68581200	H 2.60294600 -5.24857500 4.43586300	C 2.98360900 2.15898600 4.27666700	C -0.96989000 -3.54210300 4.65254900
H 1.03584100 0.68619900 2.63098400	H -2.78302400 -3.07100300 2.94907400	H -3.22964800 -3.79908800 1.95430500	H -0.35048500 -5.55778600 4.15737200	H -3.91424300 -2.92663300 1.88203600	H -2.38270200 -4.00184900 2.88354100	H 3.22522800 -5.91942700 3.41528200	H -1.29001000 -3.80297000 3.31888400	H 2.50569700 4.23336200 4.61447000	H 0.26443400 -5.30635400 4.72519000
H 1.49047700 2.72212000 3.99842600	H -1.90002100 -4.66314700 4.66507200	H -2.42799300 -5.31348400 3.77668900	H -3.42313800 -3.59803400 1.86459600	H -3.57013500 -4.79047800 3.52340100	H -1.06473700 -5.38348600 4.48968000	H -0.66022800 -4.09627200 3.68175000	H 0.15112000 -5.16428700 4.83803900	H 3.24806300 0.10871800 3.65735800	H -2.02369300 -1.69356900 4.28528200
C -6.91689500 -2.41580800 0.10766500	C 1.01482200 3.76314100 -0.88986900	C -0.01145600 3.80484400 -0.89509800	H -2.75938300 -5.15418200 3.71011500	C 0.69383000 3.72112000 -0.99581600	C -0.70203800 3.82766700 -0.69221200	H 1.01657500 -5.73426000 4.54160600	C 0.31320100 3.86355000 -0.72147300	H 3.66053800 2.08869900 5.12150300	H -1.47775700 -3.75470300 5.58713600
C -6.29982300 -3.06910800 -0.96825800	C 0.04348200 3.55616100 -1.88083400	C -0.72565500 3.49245500 -2.06099400	C 0.15153600 3.77749700 -0.91734500	C -0.07220800 3.49262900 -2.14853300	C -1.41031700 3.44248400 -1.83981000	C 0.39399600 3.86525200 0.20921200	C -0.45770800 3.53240600 -1.84496700	C -3.68397700 -2.69432100 -0.85991800	C 2.32422900 3.59055600 -1.07405500
C -7.46432900 -3.19978000 1.13300900	C 0.92122200 4.92608400 -0.10984300	C -0.44836800 4.89419200 -0.12585600	C -0.59604800 3.47052600 -2.06371300	C 0.45452700 4.89523300 -0.26627900	C -1.27866900 4.79556300 0.14494400	C -0.77999000 3.63670600 -0.52552000	C -0.16103300 4.86916600 0.13309600	C -2.84046300 -3.14604100 -1.88561000	C 1.20450300 3.67142200 -1.91484400
C -6.22756000 -4.45721400 -1.01153400	C -0.98223000 4.47459200 -2.07742800	C -1.83835900 4.23700800 -2.43698900	C -0.22851800 4.89830400 -0.16308100	C -1.04574600 4.40095300 -2.54960900	C -2.65007800 4.00006200 -2.13369300	C 0.34764600 4.81395200 1.24313800	C -1.64663700 4.20010100 -2.11357400	C -4.32490600 -3.65638700 -0.06358300	C 2.66691100 4.72603500 -0.32342200
H -5.87959100 -2.47753200 -1.77010800	H 0.09169100 2.66577000 -2.49106600	H -0.40738900 2.65839700 -2.67051100	C -1.68559300 4.25064200 -2.43512100	H 0.09537400 2.59521000 -2.72721800	H -0.99156100 2.69515800 -2.49819600	C -1.94895900 4.33061100 -0.23280800	H -0.11722700 2.75019900 -2.50903300	C -2.64388900 -4.50571900 -2.10163100	C 0.45583200 4.84037500 -1.99645400
C -7.39148300 -4.58998000 1.09057700	C -0.10289000 5.84772100 -0.30936600	C -1.56004500 5.64195200 -0.50394700	H -0.32376900 2.61177500 -2.66070500	C -0.51862900 5.80598800 -0.66896200	C -2.51803200 5.35585500 -0.15064700	H -0.78315200 2.89929800 -1.31464600	C -1.35660700 5.53256000 -0.13077600	H -2.32723600 -2.42681900 -2.50722400	H 0.91429600 2.80915400 -2.49754000
H -7.92806800 -2.71313100 1.98335800	H 1.64192300 5.09577700 0.68152800	H 0.07012900 5.14085000 0.79340300	C -1.31666100 5.68194500 -0.53713100	H 1.01839900 5.08371900 0.63999100	H -0.76286700 5.09182500 1.05105200	C -0.82190300 5.51162100 1.53165400	H 0.40663000 5.12077900 1.02151200	C -4.13076800 -5.01749500 -0.28160400	C 1.92027000 5.89784700 -0.40801900
C -6.76903400 -5.22517600 0.01910300	C -1.06287200 5.62443300 -1.29316600	C -2.26327500 5.31365000 -1.66012200	H 0.31582100 5.14249400 0.74180900	C -1.27670500 5.56063600 -1.81100700	C -3.21162000 4.95760600 -1.29080500	H 1.23088800 4.98493100 1.84753100	C -2.10260500 5.20405800 -1.25977300	H -4.96002400 -3.33315900 0.75318700	H 3.51065300 4.68046500 0.35548600
H -5.74941600 -4.94355700 -1.85460800	H -1.72282700 4.29110800 -2.84818000	H -2.37855700 3.97305600 -3.33915500	C -2.05343300 5.35878200 -1.67369900	H -1.62896900 4.20143100 -3.44155300	H -3.18268200 3.67841900 -3.02128900	C -1.97882200 5.27163600 0.79465500	H -2.21903400 3.93452800 -2.99582900	C -3.28587100 -5.44901800 -1.30113700	C 0.80807100 5.95942800 -1.24377200
H -7.81123700 -5.17487600 1.90145300	H -0.15785000 6.73245600 0.31509800	H -1.88443200 6.47148900 0.11427700	H -2.25265000 3.98937200 -3.32142200	H -0.69198400 6.70077200 -0.08165000	H -2.94679600 6.09356200 0.51833400	H -2.84481900 4.12401700 -0.80679400	H -1.70424200 6.30435900 0.54715700	H -1.97862500 -4.82839100 -2.89448800	H -0.41238400 4.87293100 -2.64481500
H -6.70496100 -6.30678700 -0.01382100	H -1.86720700 6.33531300 -1.44467200	H -3.13635700 5.88637300 -1.95099600	H -1.59664300 6.53597200 0.06938000	H -2.04221300 6.26263700 -2.12090400	H -4.18237800 5.38331300 -1.51730700	H -0.83146400 6.23051500 2.34334100	H -3.02971700 5.72531900 -1.47248200	H -4.62929700 -5.73940400 0.35575900	H 2.20023200 6.75692000 0.19162700
C -4.43330100 -1.30382400 4.40869200	C -0.14637900 2.22363500 3.75183500	C -1.62582500 1.90637900 3.48179900	H -2.90860200 5.95975000 -1.96081500	C -1.08669900 2.22676600 3.52223800	C -2.20930800 1.41816800 3.43188400	H -2.89476600 5.80414100 1.02488900	C -0.29304900 1.39958000 3.77298800	H -3.12312300 -6.50810500 -1.46585400	H 0.21674500 6.86619000 -1.30227800
H -2.29560400 -2.96148400 3.62433800	H -2.80667100 1.77162800 2.93247100	H -4.01580800 1.05075900 2.24971400	C -1.50984600 2.00343500 3.49616600	H -3.61629800 1.65766100 2.39432400	H -4.27622800 0.06184100 2.08332300	C 0.50450800 1.20236800 4.46426100	H -2.46080200 -0.24179900 2.98995000	C -1.40312800 -2.54404100 3.60203400	C 1.28798800 2.49828000 3.71456100
H -3.21881300 -4.46618900 3.61512300	H -3.17373500 3.45927600 2.56493500	H -4.59922000 2.66462600 1.84236400	H -3.93336000 1.21024100 2.28167900	H -4.03649600 3.33183300 2.03931200	H -5.22334500 1.49950700 1.70211300	H -2.09779000 0.19028100 4.05491300	H -3.68587600 1.01745500 3.10446600	H 1.02652500 -3.57016900 2.60229000	H -1.50037000 2.59183900 3.27807900
C -4.21832600 -2.80943100 4.61396100	C -1.34916200 3.17606600 3.71856400	C -2.95070100 2.64986100 3.26473600	H -4.47229800 2.83885000 1.87332400	C -2.33282800 3.11204200 3.37686000	C -3.66748600 1.82751100 3.18864200	H -2.92040600 1.74481200 4.20116000	C -1.79677800 1.53917500 4.04567100	H 0.40035700 -5.17159900 2.20477600	H -1.56703100 4.31592600 2.90960300
H -5.19075700 -3.31858100 4.57135800	H -0.99609600 4.18973800 3.48444400	H -2.73948400 3.71441400 3.09472800	C -2.81584300 2.78171500 3.28512200	H -2.01581900 4.15044900 3.20982500	H -3.71740000 2.91772800 3.06446200	C -0.85720300 1.76504600 4.89293300	H -2.05806500 2.60655200 4.06854300	C -0.91432700 -3.99383900 3.47881900	C 0.30559500 3.67286500 3.81436600
H -3.80160700 -3.00651900 5.60661500	H -1.82566600 3.22623400 4.70240600	H -3.57405800 2.58990400 4.16180400	H -2.57695200 3.83953400 3.11001800	H -2.91548800 3.10524200 4.30278500	H -4.28453900 1.57917400 4.05729800	H -0.81543700 2.86252900 4.86214100	H -2.04617700 1.13240200 5.03071800	H -1.77374400 -4.64317800 3.26285300	H 0.81798700 4.59346700 3.50314500
H -3.48753900 -0.76932000 4.54720400	H -0.46627000 1.22887400 4.07926500	H -1.82223100 0.86296800 3.74901800	H -3.43423000 2.74183800 4.18676000	H -1.38226300 1.20830600 3.79535900	H -2.15214500 0.34874600 3.65973900	H -1.07852000 1.48531300 5.92761200	H 0.00821800 0.35050400 3.85715800	H -0.48990100 -4.33633400 4.42780600	H -0.00950100 3.82194000 4.85198700
H -5.14644600 -0.91058200 5.14136500	H 0.61092100 2.57895100 4.45922300	H -1.05605600 2.35741400 4.30136200	H -1.73272100 0.96761100 3.77218900	H -0.43144800 2.60467600 4.31441200	H -1.78776400 1.96185300 4.28411200	H 0.51625300 0.11444600 4.58769300	H 0.28887200 1.97190100 4.50393600	H -0.57867600 -1.89681500 3.91917900	H 0.82855500 1.59060000 4.12003600
Ir -1.66595100 -1.47351700 -0.35768400	Ir -2.05732900 -0.54829300 -0.59713200	Ir -2.38505200 -0.99988600 -1.23717600	H -0.92124100 2.44382400 4.30819400	Ir -2.55820800 -0.60131900 -1.22322700	Ir -2.02058200 -1.40340600 -1.43153300	H 1.30843000 1.61505500 5.08364400	Ir -1.37991700 -1.40116600 -1.04596600	H -2.19553600 -2.46382800 4.35434400	H 2.19448400 2.69896600 4.29632300
Cl -0.41301500 -2.14666600 1.59541800	Cl -3.57642400 -0.42931800 1.28225400	Cl -4.12172700 -1.15952400 0.42389700	Ir -2.44663500 -0.89921100 -1.24658900	Cl -4.35839100 -0.35561100 0.34795000	H -2.96007100 -0.13357200 -1.98684200	Ir -1.76142100 -1.09652300 -0.16273900	H -2.46037800 -0.20473200 -1.70307800	Ir 1.57812000 -0.98750800 -0.92489000	Ir -1.82416900 0.10252100 -0.35177200
N 4.02865200 -1.57992800 -1.99798900	C -0.38882300 -2.21994000 -2.53499600	C -0.04312700 -2.17362700 -2.88301900	Cl -4.19810200 -0.97341800 0.40477300	C -0.54774700 -2.39049500 -2.74507800	H -1.04765400 -2.61895800 -0.87251300	H -2.68406200 0.30909600 -0.22687100	H -0.39498500 -2.61446300 -0.61891900	H 1.44159600 -2.52079700 -1.62922800	H -2.25449900 1.61960800 -0.90385100
C 2.55322700 3.76003000 0.55663800	H 0.35213800 -2.36072700 -1.75237400	H -0.64429800 -3.07643200 -2.97779700	C -0.17230300 -2.27912600 -2.80276700	H -1.37538100 -3.09212000 -2.84108900	Cl -3.71812100 -2.02677100 0.21001300	H -0.92129200 -2.51964100 -0.17821800	Cl -2.92406000 -2.06396400 0.78258000	H 1.87975500 0.53684500 -0.37792100	H -1.57315100 -1.49565200 0.08326100
C 3.53455200 4.97560800 2.51929600	H 0.08696200 -2.33285300 -3.51541900	H 0.64462300 -2.09565800 -3.73189700	H -0.85306400 -3.12262900 -2.90625700	H 0.14536500 -2.52192100 -3.58171400	C 0.52949900 -1.91003500 -3.13020900	Cl -2.74416400 -1.71825300 2.01200600	C 0.91948000 -2.00945400 -3.00776100	H 3.00144500 -0.71028400 -1.74144900	H -3.26083700 -0.35500100 -1.01609800
C 3.82903800 -3.03396800 -2.12834600	H -1.16936800 -2.96961500 -2.41525400	H 0.52764900 -2.23657900 -1.96015300	H 0.54687000 -2.27898300 -3.62829500	H -0.02035000 -2.58967900 -1.81475800	H 0.11304800 -2.87974400 -3.39684000	C -0.27152900 -1.67648100 -2.80455800	H 0.43702500 -2.96969100 -3.17728000	Cl 2.81226800 -1.99792600 0.96665900	Cl -2.93193200 0.58439500 1.81196200
C 4.95111500 -1.01746400 -2.99734600	N -0.99237300 -0.86816900 -2.38510700	N -0.94285900 -0.99040800 -2.80970800	H 0.36340900 -2.37756400 -1.86187400	N -1.08960300 -1.00894100 -2.70964200	H 1.21856600 -1.57174900 -3.91094400	H -0.91792200 -2.54467700 -2.91946500	H 1.50460200 -1.71702800 -3.88730600	C 0.86807400 1.21223200 -2.97225400	C -0.65942000 -1.65528800 -2.60987900
H 1.70491400 4.43040700 0.63725300	H -0.25908900 -0.16161200 -2.44213100	H -0.37295400 -0.15516800 -2.67421900	N -0.95927300 -1.01817200 -2.77421300	H -0.32634300 -0.34646200 -2.56733300	H 1.05971500 -2.01563300 -2.18718400	H 0.06798700 -1.32657100 -3.78649700	H 1.57420300 -2.10386700 -2.14563900	H 1.93033100 1.34777700 -3.16935900	H -1.55043300 -2.27395200 -2.52621500
H 3.77587200 5.94639200 2.06565900	H -1.64064100 -0.70120100 -3.15194300	H -1.42036100 -0.87160200 -3.69976700	H -0.32396400 -0.23311500 -2.62712900	H -1.51879000 -0.79149200 -3.60413600	N -0.57818000 -0.94124300 -2.94035100	H 0.58299500 -1.96928900 -2.19938400	N -0.12133800 -1.00019600 -2.70028700	H 0.28891700 1.52270600 -3.84927600	H -0.25024500 -1.72327200 -3.62453900
H 4.13415700 3.86776100 4.27343700	C -4.96156000 -1.31667400 -1.49761600	H -3.30901500 -2.19165500 -2.10998900	H -1.39871500 -0.87307200 -3.67876300	H -3.61984500 -1.27777100 -2.21542100	H -0.19383400 -0.03611600 -2.66789600	N -1.01538200 -0.61542900 -2.08903500	H 0.32145500 -0.10089500 -2.50919400	H 0.59668300 1.81905500 -2.11163000	H 0.07270000 -2.01440100 -1.89135000
H 3.12981700 -3.35967200 -1.35770100	O -3.75881900 -1.50059900 -1.69545700	H -3.59740700 -1.43114200 -2.39556900	H -3.52251300 -1.65961800 -2.26382800	H -2.82082400 0.70201500 -2.00281700	H -1.07519900 -0.79532700 -3.81446100	H -0.41015200 0.19427900 -1.95298200	H -0.73228700 -0.87414900 -3.50044100	N 0.62221200 -0.20815700 -2.64115600	N -1.00993400 -0.25908500 -2.26594600
H 4.78787500 -3.53821300 -1.94859600	O -5.57287700 -0.15267600 -1.53257900		H -3.54940800 -0.61981100 -2.39673000		H -2.49868200 -2.80907700 -2.28145200	H -1.80437500 -0.30095300 -2.64615500	C -5.54646100 2.15053800 1.30663000	H -0.37716600 -0.35335000 -2.49047400	H -0.17029900 0.31758400 -2.31835800
H 5.05444100 0.05083300 -2.82835100	C -5.88428700 -2.44816000 -1.16599600				H -3.02961800 -2.15050500 -2.59847500	C -3.77453400 2.41381700 -3.14393700	C -5.65941500 0.81864800 0.93378900	H 0.89826500 -0.80841200 -3.41186200	H -1.67741200 0.11753600 -2.93157300
H 5.93953900 -1.47719200 -2.86308000	H -5.80179900 -2.59903900 -0.08492200					C -4.50826800 1.82680600 -2.11865100	H -4.97965600 4.13452400 0.68983200	C 4.32262000 2.72611200 0.15053100	C -7.44584100 0.49460300 -2.63161900
P 3.43630200 -0.79107500 -0.66407900	H -6.91779000 -2.21506600 -1.41622300					H -2.75762700 2.10262100 -5.01525300	C -5.07798500 3.09620200 0.39506100	C 4.28107100 1.70242400 -0.78380800	C -6.61785300 -0.51883900 -2.15562600
O 4.69441900 -0.68394200 0.48374800	H -5.54675800 -3.35575200 -1.66443800					C -3.31925800 1.64086100 -4.21137500	C -5.30446400 0.40849900 -0.36134400	H 5.01945800 3.34275700 2.08992000	H -7.99762000 2.56695400 -2.46902500
O 3.54664300 0.76426400 -1.29241500	C -4.83719500 1.09506800 -1.74971700					C -4.77056500 0.45198500 -2.13322900	C -4.83142600 1.37088500 -1.26994100	C 5.02181000 2.55747900 1.34409600	C -7.35942300 1.77563900 -2.09227900
C 5.95647900 1.27351800 -0.00053400	H -3.76418200 0.91540700 -1.61521300					C -4.30795000 -0.31997700 -3.20675800	C -4.72104300 2.70232100 -0.89110200	C 4.93183000 0.48566400 -0.53927000	C -5.70795800 -0.25872700 -1.12384600
C 5.89802700 -0.11681800 0.11952600	H -5.04018300 1.38043400 -2.78497900					C -3.59493000 0.27354800 -4.24519900	H -4.57590700 1.07926400 -2.27910000	C 5.64323900 0.33082000 0.65830900	C -5.61573300 1.03471200 -0.59125500
C 6.99722000 -0.93766700 -0.17582900	C -5.34351500 2.11169200 -0.75049900					H -4.51684000 -1.38245600 -3.22182200	H -4.34328100 3.43014300 -1.59563500	C 5.68874900 1.36147600 1.59028300	C -6.43986900 2.04179800 -1.07709300
C 8.16316000 -0.30121300 -0.60263000	H -5.11335800 1.77236000 0.26065000					H -3.25593800 -0.33013600 -5.07955800	C -5.41803600 -0.99643300 -0.76706200	H 6.17293900 -0.59243200 0.85687300	H -4.85627100 1.25629100 0.14970600
C 8.23945200 1.07795400 -0.79824300	H -4.83775600 3.06609500 -0.92277000					C -5.48298100 -0.20065700 -1.01170000	C -6.41232900 -1.92012000 -0.13170000	H 6.23032400 1.22158100 2.51817400	H -6.34798500 3.04358600 -0.67415600
C 9.54787900 1.67313800 -1.29103600	H -6.42088100 2.26351200 -0.84696900					C -6.63609700 0.49702600 -0.34288500	H -6.98671800 -1.42980300 0.64865300	C 4.83259600 -0.63099600 -1.50699400	C -4.87085200 -1.36244900 -0.59188000
C 9.37792500 3.03731100 -1.96361000						H -6.96470700 1.37000900 -0.90384100	H -7.11562700 -2.28927300 -0.88434100	C 5.00179400 -0.35201000 -2.97623700	C -4.45320300 -2.49834700 -1.48276100
C 8.51889800 3.94537500 -1.08236700						H -7.48350700 -0.18279900 -0.22645900	H -5.88312300 -2.77798700 0.28997200	H 4.61038500 0.62991700 -3.22909400	H -4.32951900 -2.14701300 -2.50449000
C 7.11903100 3.35301800 -0.90201900						H -6.33397400 0.80888400 0.66316700	N -4.67355900 -1.42400600 -1.74282700	H 6.07539600 -0.35246900 -3.20184600	H -3.51133000 -2.91975200 -1.14012300
C 7.12032300 1.88033400 -0.52050300						N -5.04569800 -1.34106500 -0.62394800	C -4.68079500 -2.80525600 -2.20897200	H 4.50903400 -1.09880300 -3.59499000	H -5.22205600 -3.28067400 -1.46633900
C 4.73507000 2.07267000 0.32265400						C -5.65702300 -2.10243000 0.45808100	H -5.69690800 -3.12371700 -2.44638900	N 5.04223000 -1.85586700 -1.04890600	N -4.82065700 -1.53004200 0.70892300
C 3.57790700 1.84971400 -0.43297400						H -6.70014000 -2.33837500 0.22276700	H -4.05598200 -2.86471400 -3.09645200	C 4.80077100 -3.04492300 -1.85521400	C -3.99270900 -2.52933100 1.37948300
C 2.49779600 2.74395500 -0.39529700						H -5.08904400 -3.02098100 0.58800000	H -5.97215300 0.08826000 1.66799400	H 3.73685900 -3.06414100 -2.13497000	H -4.30142100 -3.53461700 1.09000600
C 3.61493800 3.89940800 1.45228900						H -4.83468300 2.42938300 -1.27977900	H -5.80400100 2.44869200 2.31584500	H 5.43465900 -3.05707100 -2.74200400	H -2.94393200 -2.35050600 1.10819300
C 4.48865400 4.72582200 3.68787800						H -3.55098300 3.47359600 -3.10883200	H -4.24588600 -3.44902900 -1.43959300	H 3.67350800 1.81742700 -1.66949500	H -6.69612700 -1.51321900 -2.57891500
C 5.89200500 4.43271800 3.15422000						H -5.60173900 -1.55334300 1.40053000	H -3.72982400 -0.92343200 -1.87274900	H 3.77383000 3.64186900 -0.03259900	H -8.15489300 0.28196400 -3.42342400
C 5.89541100 3.15742200 2.30613100						H -3.73803100 -1.59631000 -0.78983500	H -2.01488200 -2.54760600 -1.97988700	H 5.02305400 -3.92010300 -1.24719300	H -4.10701900 -2.40473000 2.45263200
C 4.73417900 3.06514400 1.32657400						H -2.84653100 -2.10598300 -0.95828500		H 4.70103900 -1.97601300 -0.08412500	H -5.03264800 -0.71316200 1.27491000
H 9.03876100 -0.90816600 -0.80988000
H 10.22359900 1.78439500 -0.43225800
H 10.35760400 3.48593600 -2.15354900
H 9.00051500 4.05791300 -0.10267800
H 6.54960300 3.94566500 -0.18721900
H 6.22402000 5.28169600 2.54378300
H 6.85030700 3.05803300 1.78837900
C 3.30147100 -3.37805800 -3.52248700
H 10.03554600 0.96820000 -1.97127400
H 8.88910600 2.91152000 -2.93741500
H 8.43990000 4.94802600 -1.51292100
H 6.56662200 3.43855400 -1.84750800
H 5.84485700 2.28542100 2.96918300
H 6.61259900 4.33124600 3.97152900
H 4.49687600 5.58806000 4.36125300
H 2.50265500 5.05029400 2.87119300
C 1.38306400 2.70220900 -1.37647700
C 1.11028900 3.85273900 -2.13116000
C 0.60086200 1.56362000 -1.58167700
C 0.08849000 3.85769400 -3.07743500
H 1.72168400 4.73744300 -1.98928500
C -0.42803500 1.57206500 -2.51764900
H 0.77988400 0.67599800 -0.98869800
C -0.68422700 2.71453100 -3.27203100
H -0.09759800 4.75138200 -3.66387200
H -1.03576400 0.68618200 -2.63113500
H -1.49034200 2.72211300 -3.99858900
C 6.91703900 -2.41584200 -0.10766200
C 6.29990200 -3.06915300 0.96821700
C 7.46466300 -3.19980900 -1.13290800
C 6.22774500 -4.45726300 1.01153700
H 5.87953600 -2.47757900 1.77000100
C 7.39192600 -4.59001300 -1.09043200
H 7.92847700 -2.71315500 -1.98321400
C 6.76940000 -5.22522000 -0.01900900
H 5.74954200 -4.94361300 1.85457400
H 7.81183100 -5.17490600 -1.90123200
H 6.70541200 -6.30683500 0.01394800
C 4.43294000 -1.30377600 -4.40880600
H 2.29520400 -2.96131000 -3.62429700
H 3.21829700 -4.46608900 -3.61526300
C 4.21782800 -2.80935700 -4.61412600
H 5.19022600 -3.31858200 -4.57165400
H 3.80098600 -3.00636500 -5.60674400
H 3.48720200 -0.76919500 -4.54718900
H 5.14603300 -0.91055200 -5.14153900
Ir 1.66595900 -1.47357200 0.35770000
Cl 0.41299500 -2.14677100 -1.59536400
C 3.16860100 -1.70561800 2.93224500
O 2.52639000 -0.96299400 2.18797700
O 3.87856200 -1.19005000 3.91653900
C 3.21461100 -3.19208600 2.82066700
H 3.81192400 -3.62774700 3.61977500
H 2.19083900 -3.57084600 2.84161700
H 3.62280300 -3.44518600 1.84076700
C 3.90714900 0.27253500 4.00355000
H 4.15657100 0.66494500 3.01684800
H 2.90202300 0.61220700 4.25966300
C 4.92381900 0.62646300 5.06510500
H 5.92002200 0.28359400 4.77791300
H 4.95595800 1.71082700 5.19346200
H 4.66039700 0.17325600 6.02302400
C -3.16868000 -1.70567800 -2.93216900
O -2.52639600 -0.96303500 -2.18798400
O -3.87866000 -1.19014500 -3.91646500
C -3.21478500 -3.19213500 -2.82045900
H -3.81216600 -3.62783200 -3.61949700
H -2.19104000 -3.57096500 -2.84142200
H -3.62294500 -3.44511700 -1.84051300
C -3.90716900 0.27243500 -4.00358600
H -4.15652500 0.66493100 -3.01690100
H -2.90203700 0.61203600 -4.25976800
C -4.92387300 0.62633700 -5.06511700
H -5.92007900 0.28353600 -4.77785200
H -4.95596800 1.71069200 -5.19355300
H -4.66051700 0.17304500 -6.02301300
