# Supplementary material for: Iridium-catalyzed direct asymmetric reductive amination utilizing primary alkyl amines as the N-sources
Source: Nat Commun. 2022 Jun 10;13:3344. doi: 10.1038/s41467-022-31045-5 (PMC9187633; doi:10.1038/s41467-022-31045-5)
Supplement: Supplementary file 6 — Supplementary Data 3 [file 41467_2022_31045_MOESM6_ESM.xlsx]

## Sheet: “Inner-sphere” pathways
a. IS-1 (favored)	Complex IS-1-V	Transition state IS-1-TS3	a. IS-2	Complex IS-2-V	Transition State IS-2-TS3	a. IS-3	Complex IS-3-V	Transition state IS-3-TS3	a. IS-4	Complex IS-4-V	Transition state IS-4-TS3
		E(RB3LYP) = -3046.61962862
Transition state IS-1-TS2	E(RB3LYP) = -3046.64834158	Thermal correction to Gibbs Free Energy= 0.850547	Transition state IS-2-TS2	E(RB3LYP) = -3046.64268827	E(RB3LYP) = -3046.61682322	Transition state IS-3-TS2	E(RB3LYP) = -3046.65506877	Ir_Cl_CH3NH2_H2_Sub_2TS2	Complex IS-4-TS2	E(RB3LYP) = -3046.65100937	E(RB3LYP) = -3046.62096871
E(RB3LYP) = -3046.62990617	Thermal correction to Gibbs Free Energy= 0.855134	G=-3045.76908162	Ir_Cl_CH3NH2_H2_Sub_TS1	Thermal correction to Gibbs Free Energy= 0.851092	Thermal correction to Gibbs Free Energy= 0.851968		Thermal correction to Gibbs Free Energy= 0.855302	E(RB3LYP) = -3046.61839475		Thermal correction to Gibbs Free Energy= 0.853313	Thermal correction to Gibbs Free Energy= 0.851374
Thermal correction to Gibbs Free Energy= 0.852952	G=-3045.79320758	Imaginary frequency: -1019.3876	E(RB3LYP) = -3046.62670176	G=-3045.79159627	G=-3045.76485522	E(RB3LYP) = -3046.61407282	G=-3045.79976677	Thermal correction to Gibbs Free Energy= 0.849953	E(RB3LYP) = -3046.61726213	G=-3045.79769637	G= -3045.76959471
G=-3045.77695417	N -1.69534500 -2.04525400 0.95687500	N -0.17835500 1.28345300 -2.16250600	Thermal correction to Gibbs Free Energy= 0.848698		Imaginary frequency: -1046.0087	Thermal correction to Gibbs Free Energy= 0.846841		G=-3045.76844175	Thermal correction to Gibbs Free Energy= 0.848695		Imaginary frequency: -966.1538
Imaginary frequency: -506.4317	C 1.38190300 3.17235300 0.85749000	C -2.39848300 -3.55539600 0.82189600	G = -3045.77800376	N 0.11146100 0.91431500 -2.19648800		G= -3045.76723182	N -1.86941400 -1.91839000 1.01849500	Imaginary frequency: -1017.7195	G=-3045.76856713	N 0.48367500 1.95104800 1.46172800
N -1.53010900 -2.09589200 0.97777600	C 1.22653400 5.09849800 -0.73571800	C -3.41444300 -3.75586600 3.10778800	Imaginary frequency: -562.1957	C -2.93239000 -3.04759700 1.27302200	N 0.13072400 1.51137300 1.96576100	Imaginary frequency: -577.2916	C 1.53360500 3.11041300 0.74990900		Imaginary frequency: -431.7097	C 1.20354200 -3.93235100 0.15838200	N -1.48618800 -2.07701500 1.09793500
C 1.36942900 3.22231500 0.96991700	C -1.71638200 -3.47648300 0.59523000	C 0.96496200 2.09502500 -2.62714700		C -3.96908500 -2.76309600 3.54106100	C 2.03040100 -3.72445400 -0.51070800		C 1.46300300 5.02676500 -0.86302400	N -0.95776200 -2.22857000 1.16362600		C 2.21150000 -5.07046200 -1.83919200	C 0.85473300 3.48047600 0.40663900
C 1.23986100 5.12737500 -0.65422000	C -2.80138300 -1.64118300 1.84494300	C -1.46417300 1.68003500 -2.76633400	N -0.24891700 1.22036700 2.15124100	C 1.40982900 1.34888700 -2.74161300	C 3.15945500 -4.17229600 -2.70707100	N -0.81199800 -2.09621800 1.28229800	C -2.04741600 -3.35543500 0.72228600	C -0.68706700 3.87387300 1.07319300	N -0.63366200 1.34508800 1.48722100	C -0.35290700 3.16321400 1.34117700	C 0.32614500 5.27953800 -1.25884100
C -1.55262700 -3.51790800 0.57480900	H 2.36744500 3.55415200 1.09398300	H -2.33126900 -4.63850500 0.82194200	C 2.47471200 -3.37028900 -0.73529300	C -1.04722800 1.43808800 -2.94325800	C -0.95033800 2.48375600 2.21752500	C 0.46008500 3.71054500 0.10263400	C -2.92542300 -1.36379400 1.89027400	C -1.35248700 5.52086400 -0.70020300	C 3.14070200 -3.20303100 0.03261000	C 1.65122100 2.12173000 2.34744700	C -1.37675500 -3.51819000 0.79777300
C -2.64385800 -1.72228300 1.87238200	H 1.15097700 5.94248600 -0.03731700	H -4.39008900 -4.19087700 2.85306100	C 3.41695100 -3.53423600 -3.05639800	H -3.01640000 -4.11606600 1.44126700	C 1.39114600 1.83086300 2.65948400	C -0.45155000 5.27738700 -1.63502900	H 2.53007500 3.45524600 0.99921000	C -0.31781600 -3.54825700 0.98116800	C 4.75805600 -3.45251500 -1.87045700	H 0.73168300 -4.88349500 0.38089800	C -2.54218600 -1.74703600 2.07243300
H 2.32092800 3.64476600 1.26986300	H 0.79391600 4.74285500 -2.82348800	H -2.55831800 -2.71072100 4.79728100	C -1.50773400 1.89315600 2.52933200	H -4.98777300 -3.11705000 3.33389100	H 1.84562200 -4.79243500 -0.45838700	C -0.44974100 -3.52065400 1.12742600	H 1.40315100 5.87627100 -0.16974300	C -2.31665800 -2.30386300 1.73299700	C -1.98277200 1.94705500 1.43680000	H 2.90254400 -5.75614600 -1.33132100	H 1.78281300 4.01526400 0.57357100
H 1.09873600 5.97533500 0.02900300	H -0.85419600 -3.69581500 -0.03053300	H 1.87224900 1.72947300 -2.15137300	C 0.92310500 1.69889800 2.91197200	H -3.00411400 -1.56617600 5.06272500	H 4.06176800 -4.69682000 -2.36546400	C -1.81466500 -1.85887800 2.34022900	H 1.04497200 4.67455900 -2.95498800	H -0.16518500 4.69343800 1.55643100	C 0.26777200 2.00418500 2.45286100	H 1.99096400 -4.26040800 -3.83306300	H 0.14354100 6.12888600 -0.58728200
H 0.93054300 4.73157100 -2.75557100	H -2.62401000 -3.67087300 0.00949700	H 0.80310000 3.13047400 -2.30324900	H 2.48630600 -4.45508600 -0.72143900	H 2.21071400 0.90210800 -2.15450500	H 2.53100100 -3.13369600 -4.49691000	H 1.28173300 4.41152500 0.20792900	H -1.21624200 -3.69767100 0.11145300	H -2.06511400 6.13822200 -0.13720100	H 3.24079400 -4.27374700 0.17626200	H -1.20149200 2.94259000 0.69507800	H -0.13929400 4.77262200 -3.30943100
H -0.69241100 -3.71797700 -0.05823300	H -2.72259100 -0.57804800 2.05565800	H -2.25830700 1.05521800 -2.36728700	H 4.41479700 -3.93148800 -2.82743600	H 1.47933300 2.43983800 -2.63702300	H -1.84744700 2.15783700 1.69152800	H -0.72375700 6.13036300 -0.99928200	H -2.97209600 -3.47304100 0.14374500	H -0.90268900 5.15244800 -2.78348000	H 5.66709100 -3.70862100 -1.31029800	H 0.24526300 3.94778800 0.86121100	H -0.54988000 -3.66875800 0.10365900
H -2.46146600 -3.69108100 -0.01535900	H -3.74952300 -1.81221500 1.32030100	H -1.67486200 2.71789100 -2.47751400	H 2.47559400 -2.52550700 -4.72208400	H -1.96441200 1.09493700 -2.47219000	H -0.65022400 3.45287200 1.80059600	H -0.96155100 4.57160600 -3.61507900	H -2.73690600 -0.30731200 2.05709700	H 0.68514200 -3.39978300 0.58719300	H 4.29164100 -2.71049500 -3.84788600	H 2.21722700 1.19492600 2.37715800	H -2.30118700 -3.84146500 0.30263800
H -2.57559200 -0.66507700 2.11226100	P -0.63579900 -1.01946000 0.21717300	P 0.00711700 0.19345600 -0.94101400	H -2.32218100 1.47350100 1.94360800	H -1.02798800 2.53335300 -2.88213100	H 2.13268000 1.07306400 2.42101800	H 0.30841900 -3.60941500 0.35447700	H -3.88603100 -1.45692800 1.36831000	H -0.89658600 -4.11079300 0.23874100	H -2.59467400 1.38908300 0.73426400	H 2.29705700 2.90125800 1.92345700	H -2.55947600 -0.67203400 2.23005100
H -3.58778100 -1.88829300 1.33826300	O -1.44197800 -0.20880500 -1.03217300	O -0.53113700 0.92564700 0.50853800	H -1.41505200 2.95743900 2.27560700	P 0.03117300 0.01668700 -0.81432900	H 1.76112200 2.79481300 2.28590800	H -1.34566400 -4.06432900 0.79898000	P -0.72708600 -1.02623100 0.23486800	H -2.71991700 -1.29988900 1.83247200	H -1.88235100 2.97299200 1.06162500	P 0.22709500 0.67458100 0.45581400	H -3.51056400 -2.04287000 1.64979200
P -0.51916000 -1.02433200 0.24094800	O -0.68058000 0.19828700 1.37957500	O -1.37960500 -0.71368600 -1.24801700	H 1.81272700 1.17712200 2.57089900	O -0.43327100 1.03847800 0.45983700	P -0.07267600 0.35669900 0.80422700	H -2.04935800 -0.79942200 2.38776900	O -1.46931700 -0.20748900 -1.05871800	H -2.95608100 -2.85607500 1.03239600	H 1.24088300 1.52194700 2.42678000	O 1.23868800 0.85002300 -0.90755400	P -0.62487100 -0.99783100 0.19735600
O -1.35462200 -0.26173100 -1.01189200	C -2.49766600 1.69255000 -0.07390600	C -2.88176000 0.67328400 0.65861100	H 1.05401300 2.76768100 2.70181600	O -1.44981800 -0.70823600 -1.11443600	O 0.63998200 0.93519700 -0.63246800	H -2.73172400 -2.39681600 2.06931600	O -0.66540400 0.24347600 1.33242600	P -0.24675400 -0.87516000 0.54955600	H 0.39785700 3.04826900 2.14092700	O 1.14552000 -0.45501100 1.29178000	O -1.64631600 -0.40562800 -1.04090900
O -0.61393600 0.18500600 1.40064000	C -2.61431900 0.46963200 -0.73788600	C -1.77706700 1.51761500 0.55423300	P -0.17646100 0.21049000 0.85538100	C -2.80417800 1.13047400 0.47556700	O 1.16404300 -0.66175800 1.29448400	P -0.28584200 -0.95419300 0.22045800	C -2.40431900 1.79307000 -0.17655100	O -0.95301400 -0.55398400 -0.97537100	P -0.17616000 0.19040500 0.40922900	C 3.27866200 -0.27866100 -0.48441500	O -0.75740000 0.30539900 1.25651700
C -2.43214600 1.64770600 -0.09990400	C -3.85469000 -0.11120000 -1.03629600	C -1.89052000 2.90859100 0.42447300	O 0.39183900 1.08169300 -0.48630900	C -1.58597300 1.79335900 0.33418800	C 2.95461400 0.43271100 -0.55651400	O -1.52086700 -0.65855700 -0.90772400	C -2.59561900 0.56028700 -0.80243900	O -1.11397300 0.25570400 1.44597300	O 0.68046800 0.93744600 -0.85892300	C 2.61202300 0.91446400 -0.75927100	C -2.83717100 1.44929200 -0.16157300
C -2.53474700 0.40747000 -0.73208800	C -4.98638800 0.60920300 -0.64780000	C -3.18851900 3.42266100 0.41258000	O 1.23870400 -0.57419900 1.26519500	C -1.49746300 3.15091900 0.00016200	C 1.94307200 1.39095900 -0.61518800	O -0.52651400 0.37390400 1.20988100	C -3.86896500 0.04986700 -1.09066000	C -2.94175000 0.68988800 -0.62736200	O 1.12695000 -0.41201300 1.26127800	C 3.26539300 2.15217900 -0.82806800	C -2.86161000 0.16240600 -0.70032000
C -3.76706500 -0.19122000 -1.02886400	C -4.91279400 1.80834800 0.06184900	C -4.32287700 2.60991400 0.45564400	C 2.74798100 0.87019100 -0.58373700	C -2.70394100 3.82416100 -0.19521400	C 2.20130400 2.76890200 -0.59089600	C -2.88918900 1.08938400 -0.05875400	C -4.95458200 0.85012400 -0.72911800	C -2.32994400 -0.47924900 -1.08059700	C 2.96953500 1.03785100 -0.26796000	C 4.64746200 2.13226300 -0.63056300	C -4.04426900 -0.58016600 -0.82682200
C -4.90762700 0.53615300 -0.68144300	C -6.20427100 2.50276600 0.45910300	C -5.69171400 3.26911600 0.41689400	C 1.63032400 1.69256300 -0.45207100	C -3.94295500 3.18467600 -0.12184200	C 3.54208500 3.14689600 -0.50445000	C -2.76654000 -0.23559900 -0.48085900	C -4.80861300 2.05996400 -0.04984600	C -3.06003800 -1.57761800 -1.55842500	C 1.78972400 1.71111800 -0.57952300	C 5.34896600 0.96763400 -0.31587000	C -5.21870800 0.04705200 -0.40539700
C -4.85023400 1.75743000 -0.00906500	C -6.03533400 3.46581400 1.63643600	C -6.80901600 2.32594700 -0.03612700	C 1.71653200 3.07378800 -0.23549800	C -5.20011800 4.00151300 -0.37024800	C 4.57999800 2.22163700 -0.38037300	C -3.82898800 -1.14788500 -0.42720200	C -6.05666300 2.84017900 0.32643700	C -4.44903200 -1.43269600 -1.58376400	C 1.67502500 3.10768700 -0.55399600	C 6.85119700 1.05752200 -0.10597900	C -5.23124600 1.31277100 0.18140800
C -6.15119500 2.45949700 0.34142100	C -4.83617200 4.38253700 1.38873000	C -6.71900200 1.00677700 0.73286500	C 3.00564700 3.60774600 -0.18128600	C -6.41048300 3.14987300 -0.76094300	C 6.00489100 2.73744700 -0.26821200	C -5.04231200 -0.66304000 0.06325800	C -5.83153400 3.82421800 1.47670500	C -5.10196400 -0.30223900 -1.09171500	C 2.83492100 3.81299300 -0.22702000	C 7.41643800 -0.09433400 0.72829300	C -6.56004200 1.89729700 0.62928800
C -6.00973300 3.45476300 1.49519600	C -3.54566600 3.56472700 1.29069700	C -5.39125400 0.30463000 0.43848200	C 4.15383800 2.81848600 -0.26837200	C -6.55349700 1.97517200 0.20820800	C 6.96712400 1.72736400 0.36087100	C -5.19571700 0.63962100 0.54001200	C -4.57768400 4.65803800 1.20835200	C -6.61997500 -0.25701200 -1.14269200	C 4.02731600 3.18080400 0.12953800	C 6.89846600 -1.42751200 0.18685200	C -6.41376500 2.98068200 1.70025600
C -4.80740000 4.36741600 1.24831900	C -3.65677700 2.35359300 0.37833200	C -4.17976300 1.21544000 0.55624700	C 5.51031600 3.49776800 -0.17883500	C -5.32409600 1.06637000 0.13517700	C 6.79954900 0.36380100 -0.31133100	C -6.55477400 1.06542100 1.06985600	C -3.33995400 3.75992400 1.13823000	C -7.23139300 0.72485800 -0.14046300	C 5.23020700 4.04202600 0.47690600	C 5.37309400 -1.49786000 0.29793600	C -5.35271300 3.99521500 1.27007900
C -3.51339500 3.55058800 1.19766500	C -1.12302300 2.22095200 0.19639300	C -2.63371100 -0.79625200 0.79482400	C 6.63583200 2.55062000 0.24396400	C -4.00426800 1.81774300 0.19930900	C 5.38243100 -0.17221200 -0.09139800	C -6.48889000 2.26733900 2.01477400	C -3.52216200 2.53524500 0.25572800	C -6.51874400 2.07454900 -0.23631300	C 6.27300300 3.31671000 1.33106500	C 4.66286200 -0.25451700 -0.21305900	C -3.98728000 3.31758200 1.12530700
C -3.60213800 2.31596200 0.31478300	C -0.26599000 1.46937900 1.01220800	C -1.94802300 -1.46275100 -0.23177000	C 6.58282400 1.27614500 -0.59918000	C -2.78134500 -0.32226300 0.83584000	C 4.29186900 0.84615600 -0.38329900	C -5.63755800 3.37259100 1.38865700	C -1.00308800 2.24968000 0.08072100	C -5.03756500 1.92787400 0.12189200	C 6.58000200 1.94641000 0.72487600	C 2.47385100 -1.53649400 -0.37904700	C -4.02707600 2.02068100 0.33341900
C -1.06713300 2.19065300 0.19045400	C 0.97264400 1.97238200 1.45209400	C -1.87438900 -2.86534400 -0.27338800	C 5.26325200 0.53442700 -0.37073100	C -2.17505800 -1.22309000 -0.04970300	C 2.56701800 -1.01181800 -0.61674500	C -4.20104800 2.88855700 1.17606700	C -0.18630400 1.47779000 0.91907900	C -4.34941500 0.76737300 -0.57908000	C 5.32270300 1.07362200 0.70631300	C 1.49781500 -1.61839200 0.62474500	C -1.51878900 2.14879500 -0.04924000
C -0.22457700 1.46571300 1.04464500	C 0.62494100 3.86640300 -0.08331800	C -2.94231100 -2.91333500 1.93501100	C 4.03621900 1.42898600 -0.44656700	C -2.32296000 -2.61296100 0.09183600	C 1.73721400 -1.53658600 0.38395100	C -4.10612900 1.52670900 0.50573900	C 1.06834000 1.93919300 1.35719400	C -2.07256900 1.79747500 -0.12256200	C 4.09858400 1.77685300 0.14309000	C 0.91532900 -2.84452500 0.98935000	C -0.52821000 1.58020100 0.76515300
C 0.96984200 2.01190100 1.54827800	C 0.53676000 5.47571000 -2.04865300	C -3.55319800 -2.96025100 4.40768600	C 2.53605500 -0.60420700 -0.74810800	C -3.39111000 -2.17841200 2.26351100	C 1.51972800 -2.91922200 0.50989800	C -1.68619800 1.98004500 -0.12143100	C 0.81373800 3.81942900 -0.21013900	C -1.24211800 1.55478900 0.98105400	C 2.95994300 -0.45992100 -0.28464600	C 2.02570900 -3.84140300 -0.96560100	C 0.64918000 2.27895000 1.09617500
C 0.64599400 3.88130000 -0.02196700	C -0.98002200 5.48996800 -1.85054200	C -4.32808900 -1.66790600 4.14479200	C 1.89164600 -1.30330300 0.28179400	C -4.01962400 -1.75881900 4.69493200	C 2.71530400 -3.21473300 -1.61455700	C -0.56072600 1.63240700 0.63607700	C 0.80234100 5.41913500 -2.18650600	C -0.58353100 2.60399900 1.64425600	C 2.10047300 -1.13830600 0.59146800	C 2.76636000 -4.74775500 -3.22862500	C -0.03954700 3.99906800 -0.52887000
C 0.61056100 5.46714100 -2.00707800	C -1.48642900 4.09303800 -1.48092500	C -3.56427300 -0.77723600 3.16171700	C 1.93891000 -2.70358800 0.36991100	C -4.63749100 -0.44543000 4.21228000	C 3.46571600 -3.47366700 -4.03377600	C 0.49324200 2.53555200 0.86007900	C -0.71556700 5.48292000 -2.00772800	C -1.36946700 4.11745200 -0.11930600	C 2.24121500 -2.51212500 0.84912500	C 3.96950700 -3.81082000 -3.10413400	C -0.47414900 5.48712500 -2.54697500
C -0.91441700 5.43850100 -1.88919600	C -0.66270900 3.41154200 -0.40067400	C -3.06861400 -1.51636300 1.92769600	C 2.94131200 -2.70885500 -1.87311800	C -3.76875900 0.18554100 3.12098800	C 4.37280400 -2.26729700 -3.78585900	C -0.55486800 4.00601000 -0.80956800	C -1.27127200 4.10549700 -1.63537600	C -1.72331000 5.56657400 -2.18451500	C 3.87286100 -2.59067400 -0.98631700	C 3.54549400 -2.47870700 -2.48139200	C -1.96321700 5.26909000 -2.27203000
C -1.39779400 4.03155200 -1.52721600	H -5.96499400 0.20745100 -0.88980800	H -3.32132900 4.49767500 0.34697500	C 3.48972800 -2.73485900 -4.35950700	C -3.34201500 -0.79483300 2.04012300	C 3.66862000 -1.23886800 -2.89687900	C -1.35785900 5.27102300 -2.86819900	C -0.48668300 3.40871100 -0.53525000	C -2.98960900 4.74388600 -2.42955200	C 5.15889900 -2.76500200 -3.17785700	C 2.69223100 -2.63676900 -1.23292600	C -2.22086900 3.82812600 -1.82318300
C -0.60893900 3.38549000 -0.39994000	H -6.57696100 3.06436500 -0.40793800	H -5.92580000 3.63737600 1.42475300	C 4.22008700 -1.41210600 -4.11843900	H -2.67531800 4.88321400 -0.43097300	C 3.00531500 -1.84414800 -1.66917800	C -2.77021200 4.83649400 -2.47221900	H -5.95537900 0.50309300 -0.96475900	C -2.74822700 3.27365800 -2.07876200	C 5.65899500 -1.34859500 -2.88751800	H 5.19588800 3.06541500 -0.70815800	C -1.25836700 3.34292800 -0.75108400
H -5.88056800 0.12285500 -0.92655500	H -6.95099500 4.04703700 1.77868100	H -7.78274500 2.80204400 0.11170800	C 3.44465200 -0.54936100 -3.11945300	H -5.43827100 4.55723000 0.54662100	H 3.78499500 4.20458400 -0.51282500	C -2.75685400 3.40440800 -1.93149200	H -6.39630000 3.39773500 -0.55664200	C -2.07707500 3.07156800 -0.72900000	C 4.53943700 -0.50323100 -2.27497200	H 7.33901300 1.05479500 -1.08999300	H -6.15866300 -0.48323600 -0.51859900
H -6.50587400 2.99631600 -0.54862700	H -4.99306600 4.93712300 0.45497200	H -6.79803000 1.20933700 1.80848400	C 2.99847900 -1.30802300 -1.87950600	H -7.31425800 3.76611400 -0.76809800	H 6.36255200 2.98793700 -1.27593200	C -1.66211800 3.15091700 -0.90760700	H -6.71028100 4.46401100 1.59884600	H -5.04794100 -2.24474400 -1.98271500	C 3.80571100 -1.19852700 -1.13890400	H 8.50978500 -0.06362200 0.71624500	H -7.06192600 2.32963900 -0.24667000
H -6.92947100 4.03727700 1.60181200	H -2.71571700 4.20534200 0.99155200	H -5.28271800 -0.57557400 1.07154800	H 3.11976900 4.67864500 -0.04792400	H -6.66576900 2.36121400 1.22922400	H 7.99675700 2.08579800 0.27149200	H -5.89480300 -1.33408900 0.09250800	H -4.69759100 5.19565900 0.25924600	H -6.92317100 0.03625200 -2.15666800	H 2.80277900 4.89764000 -0.23147800	H 7.19612600 -1.52970300 -0.86438100	H -7.37719800 3.46930600 1.87235200
H -4.94626400 4.89780000 0.29771500	H -1.23126000 6.19659300 -1.04976800	H -5.31246300 -1.91581100 3.72822400	H 5.75255700 3.91872800 -1.16388700	H -5.37602700 0.30122300 0.90966600	H 6.99222600 0.46533100 -1.38687700	H -7.19440300 1.32102500 0.21443400	H -2.47063700 4.34046100 0.82899900	H -8.30360400 0.83235100 -0.32870300	H 5.70311500 4.36651900 -0.45970300	H 5.00295400 -2.39330800 -0.20057200	H -5.64705500 4.43988600 0.31100200
H -2.67918900 4.18613300 0.90055200	H -2.53883800 4.13709800 -1.19827300	H -4.17066900 0.08492900 2.88427600	H 7.60353400 3.05027500 0.14154700	H -5.64073100 -0.64437000 3.81507200	H 5.23097100 -1.08438300 -0.66825400	H -7.49866100 2.62573300 2.23507100	H -0.95386200 6.20224800 -1.21433600	H -6.61375900 2.46115700 -1.25893500	H 7.17955400 3.92393900 1.40904400	H 4.73234900 -4.28500500 -2.47414300	H -3.26531200 4.01443000 0.69967100
H -1.22781200 6.14728100 -1.11263100	C -1.68557500 -4.34633700 1.85249000	C 1.09068500 2.01763300 -4.14898200	H 6.67747600 1.54112900 -1.65980900	H -4.27644300 1.04768100 2.68702300	H 5.29548200 -2.60548500 -3.29769100	H -6.07479500 3.66310200 0.42500500	H -2.32652000 4.18512000 -1.37215500	H -4.51344900 2.86527700 -0.06197100	H 6.95166800 2.07875500 -0.29913900	H 4.41971200 -1.85839800 -2.28018200	H -2.28945300 5.96286300 -1.48715200
H -2.46408000 4.04679800 -1.29835800	H -6.96725900 1.75165500 0.68461300	H -5.65182800 4.15302500 -0.22688000	H 5.18018000 -0.30319200 -1.06242200	C 1.54194900 0.92753000 -4.20586900	H 4.36442700 -0.44765400 -2.61677900	H -3.63055800 3.63714000 0.62714400	C -2.11628600 -4.16791100 2.01648800	H -3.80365000 5.14123100 -1.81032100	H 5.51964100 0.14181800 0.17689600	C -0.83802200 3.61859100 2.71746600	H -3.25598300 3.71430700 -1.49955700
C -1.52958500 -4.42309700 1.80700300	H -5.87066600 2.89647500 2.55927500	H -6.71075100 2.12521200 -1.10987300	H 5.22298500 -1.62033200 -3.72506300	H -4.99819000 4.75538200 -1.13727900	C -1.22756600 2.60430100 3.71606600	H -3.15374100 5.51758100 -1.70230500	H -6.86202700 2.14138600 0.57193000	H -3.68064200 2.71253100 -2.13979200	H 6.50405900 -1.40119000 -2.18974400	H 7.09758000 2.02018200 0.35194400	C -1.14440200 -4.31932100 2.07976300
H -6.91756400 1.71306400 0.57083800	H -4.73955700 5.12558900 2.18561000	H -7.54997500 0.34457500 0.47316800	H 4.02615800 0.33263100 -2.84783300	H -6.27823800 2.76421100 -1.77914600	H 6.00923100 3.67462900 0.29662000	H -3.73582900 3.14314200 -1.52808800	H -5.70416300 3.27241900 2.41593200	C -0.26208100 -4.30779600 2.30619000	H 4.92827700 0.46398100 -1.95481200	H 7.10414800 0.01779300 1.77356200	H -7.21062400 1.09254300 0.98462000
H -5.86373200 2.91121100 2.43649200	H -3.27601500 3.19416400 2.28874100	H -5.40810500 -0.08147400 -0.58963300	C -1.78077300 1.71185200 4.02311900	H -7.45335700 1.39334200 -0.01117200	H 6.75341000 1.63079100 1.43223300	C 0.07279800 -4.08593200 2.44900700	H -4.43717400 5.41542300 1.98497000	H -7.01958700 -1.26343200 -0.98582300	C -2.63204000 1.93698600 2.82026700	H 7.34370500 -2.26913100 0.72519100	H -6.11241500 2.52306200 2.65029400
H -4.72809200 5.13080700 2.02771800	H -1.45653600 3.45061100 -2.37183800	H -2.68405300 -0.35719600 3.66789700	H 5.44623100 4.34790700 0.50700500	H -5.33799600 0.51479600 -0.81444200	H 7.52766800 -0.35559600 0.07435900	H -7.03482600 0.21529900 1.56387800	H -3.09886400 3.39802800 2.14674600	H -7.12295500 0.33032600 0.87714400	H 4.89274900 4.95447800 0.97762600	H 5.09254100 -1.62029400 1.35268200	H -5.27971000 4.81543500 1.99003000
H -3.26397400 3.20592000 2.21019000	H -1.49162200 5.83834900 -2.75234000	H -4.50644300 -1.12053700 5.07496300	H 6.52060600 2.28869500 1.30269300	H -2.85502100 0.59051000 3.57745300	H 5.27001800 -0.47451300 0.95847600	H -6.04154800 1.96351500 2.96890200	H -1.24591200 3.45508100 -2.52065700	H -6.98411500 2.81127200 0.42489300	H 5.88904500 3.18303200 2.34960600	H 2.95510800 -1.91234000 -3.21519600	H -3.59685600 3.07473400 2.12265300
H -1.30397700 3.38227600 -2.40871700	H 0.89716300 6.44789100 -2.39693500	H -4.04982300 -3.56903700 5.16874800	H 7.42062400 0.61409400 -0.36215900	H -4.75808400 0.25973900 5.03972800	H 2.88376400 -0.73708400 -3.47957500	H -5.63316800 4.26776600 2.01727100	H -1.20456100 5.84179300 -2.91800200	H -4.94281500 1.75356700 1.20220500	H 7.37036100 1.43862900 1.28522600	H 4.43049300 -3.63152900 -4.07975700	H -2.11578100 3.15767900 -2.68742900
H -1.38758900 5.76031400 -2.82140700	H 2.29527500 4.92908600 -0.89905000	H -2.73327900 -4.60098200 3.24558300	H 5.27172300 0.08039600 0.62936100	H -4.58752900 -2.17666400 5.53113600	H 4.66761500 -1.79708300 -4.72857500	H -3.70021200 2.80473700 2.14998200	H 1.19809400 6.37739000 -2.53498600	H -2.09340700 2.82622100 -2.83917900	H 5.07682000 0.77292300 1.73371400	H 3.03888200 -5.67159400 -3.74679200	H -2.56315300 5.49048500 -3.15954800
H 0.96026000 6.44527000 -2.34993500	C -2.76360800 -2.46204600 3.13518100	C -1.38677800 1.56766500 -4.29006200	H 2.54226200 -0.15824800 -3.60967100	H -3.39329100 -3.64841800 3.82733900	H 3.92933400 -4.17785100 -4.73072300	H -2.59620400 2.70786100 -2.76631200	H 2.52866200 4.82614700 -1.00880700	H -3.31500500 4.82517800 -3.47078400	H 3.79931400 -0.27141500 -3.05349100	H 1.26033000 -5.60528000 -1.92066800	H -0.29022000 6.48873100 -2.94602700
H 2.32058200 4.99401300 -0.75999800	H -0.71074400 -4.21661100 2.32929900	H 1.37025600 0.99488800 -4.41407400	H 4.35488100 -0.86141500 -5.05398400	C -0.97458500 0.99163100 -4.40440100	H 2.39560900 -4.94331600 -2.84640500	H -3.45454800 4.90267900 -3.32308400	C -2.97825200 -2.12932600 3.21308800	H -1.85949900 6.60353000 -2.50490500	H 6.02849100 -0.86759700 -3.79788500	C 1.18907700 2.53007700 3.74723300	H 1.40011600 5.28377600 -1.46838000
C -2.60775500 -2.57711600 3.13985500	H -1.76968100 -5.39733000 1.55755100	H 1.90459800 2.67581600 -4.47067100	H 3.98932900 -3.32438000 -5.13363500	H 1.59763700 -0.16398800 -4.23677200	C 1.15374100 1.91411700 4.16843700	H -1.36653400 6.26139900 -3.33243600	H -1.13603500 -4.12312900 2.49661500	H -0.36805800 5.96964700 -0.53688100	H 5.92269500 -3.35459200 -3.69302700	H -1.53000100 2.86430200 3.10012400	C -2.29968900 -2.49691600 3.38379700
H -0.55727500 -4.30988500 2.29208500	C -2.80900600 -3.96396700 2.82443400	C -0.22399800 2.40599800 -4.83735400	H 2.76457900 -4.40436800 -3.17641400	H 2.48453400 1.31564500 -4.60555100	H -1.64332000 1.65481900 4.06156100	H 0.59112300 5.43763100 -1.92620800	H -2.31189000 -5.21486900 1.76301200	C -2.28381800 -3.02261400 3.08369000	H 4.25190300 -4.40076000 -2.07526500	H -1.39660500 4.55325800 2.60299900	H -0.15291700 -4.06737900 2.46358000
H -1.61537300 -5.46427700 1.47912500	H -3.78126400 -4.20700400 2.37461400	H -0.43282100 3.46899500 -4.65470300	C 0.69936700 1.48449900 4.40972700	C 0.35366200 1.42745800 -5.03770600	H -1.98707800 3.37674000 3.87551800	C -1.29157100 -2.36664700 3.68487900	C -3.19437200 -3.62648100 2.96215200	H 0.42198000 -3.77841500 2.97383100	C -0.33577100 1.95252400 3.85691300	C 0.33621200 3.80368500 3.68711100	H -1.14197400 -5.38626100 1.83392400
C -2.65508400 -4.06938100 2.78713900	H -2.73196700 -4.54856700 3.74603700	H -0.13921600 2.28218100 -5.92119000	H -1.98363500 0.65296000 4.20217900	H 0.38117900 2.52432300 -5.09103700	C 0.05495300 2.93560400 4.48949800	H 1.02631100 -3.59940000 2.66832000	H -4.18621700 -3.77548800 2.51404200	H 0.15715800 -5.30286400 2.12414700	H -2.83490800 0.89805700 3.08991600	H 0.96381200 4.63898800 3.34782600	C -2.21551000 -4.00815200 3.13282500
H -3.62686200 -4.29763300 2.32857200	H -1.84281400 -2.21983600 3.67627100	H -1.24645200 0.51466100 -4.55525200	H -2.68504900 2.27008900 4.28721300	H 0.42711800 1.05969000 -6.06539100	H 0.40410000 3.93815200 4.20698200	H 0.27057400 -5.15512300 2.32007300	H -3.18731400 -4.17910800 3.90640600	C -1.65226700 -4.41367500 2.94392100	H -3.59644700 2.45117300 2.75552200	H -0.03010400 4.06695200 4.68381500	H -3.19187200 -4.36663600 2.77953400
H -2.58046500 -4.68020600 3.69194000	H -3.60713000 -2.16994200 3.76995000	H -2.33910600 1.89427700 -4.72178600	C -0.58976800 2.17713400 4.86982900	H -1.06688900 -0.09883700 -4.43941100	H -0.14306500 2.96059500 5.56523200	C -0.92023500 -3.85201900 3.59359200	H -2.03575600 -1.97186400 3.74762000	H -2.29835500 -5.03898600 2.31270400	C -1.72899500 2.59531600 3.87018400	H 0.60546000 1.70881800 4.17590300	H -2.00062600 -4.54069200 4.06411400
H -1.68749500 -2.35037400 3.68831600	Ir 1.38843900 -1.66485900 -0.59613000	Ir 1.99741100 -0.65610200 -0.43765700	H -0.46916300 3.26390300 4.76558300	H -1.82347000 1.41391700 -4.95267100	H 0.85964600 0.92361000 4.53086100	H -1.83167100 -4.43871400 3.41465000	H -3.78284300 -1.71629100 3.83107400	H -1.59028600 -4.90566300 3.91928200	H -1.62976700 3.66721700 3.65045100	H 2.06786800 2.67965500 4.38358300	H -1.36407300 -2.13788200 3.82493400
H -3.45229800 -2.30057300 3.78038400	Cl 1.74377300 -3.28376600 1.17159900	Cl 2.55337600 -0.99031400 -2.76235500	H -0.77387100 1.97914400 5.92999900	Ir 1.83385600 -1.10099700 0.00578800	H 2.09271100 2.18362300 4.66393800	H -0.50031300 -4.20125800 4.54174200	Ir 1.23480800 -1.81691900 -0.52414900	H -1.70269600 -2.41805700 3.78759200	H -2.17814500 2.51640000 4.86480400	Ir -1.81307800 0.24643100 -0.41855500	H -3.10815800 -2.26275000 4.08472600
Ir 1.46725900 -1.59964300 -0.59942400	C 1.31445800 1.08240800 -2.15173500	C 0.89943600 -1.92480800 2.14323000	H 0.63677300 0.40862500 4.60319300	Cl 2.49457900 -1.98196100 -2.15366600	Ir -2.08540600 -0.42560000 0.23206400	H -0.41194200 -1.77660600 3.96227800	Cl 1.32021000 -3.39934200 1.32225400	H -3.30510800 -3.09523700 3.47316000	H -0.40285600 0.90535800 4.16942100	Cl -2.80464000 0.71873900 1.75896900	Ir 1.37015900 -1.36980800 -0.69887600
Cl 1.79996300 -3.16425700 1.25599900	H 2.04822700 1.39915800 -1.41548000	H 1.62772500 -2.71675400 1.97027900	H 1.56550200 1.86972900 4.95849500	C 0.39514800 -1.15235300 2.75701500	Cl -2.83251100 -0.42199700 2.52273100	H -2.05706100 -2.20176800 4.45097700	C 1.40846500 0.84976900 -2.21587300	Ir 1.95547900 -0.76392200 0.20221000	H 0.33703500 2.46466300 4.55332100	C -0.71978200 -1.72061600 -2.52772900	Cl 2.00863400 -2.79667700 1.13842900
C 1.14155300 1.04975200 -2.31284700	H 1.54213500 1.56427700 -3.10671300	H 0.67943600 -1.85902700 3.21331700	Ir -1.92689700 -0.90084800 0.03928300	H 0.58016800 -2.22487400 2.74934700	C -0.72282600 -1.34176500 -2.42829200	Ir 1.58351100 -1.17416800 -0.98222100	H 2.40699200 0.97116600 -1.80802800	Cl 2.34645500 -1.82132700 2.35432600	Ir -1.67482700 -1.06943900 -0.64550400	H -1.68805200 -2.21503200 -2.46773200	C 1.05160400 1.11153300 -2.57299800
H 1.80258500 1.45566200 -1.55397600	H 0.32604800 1.37299300 -1.81565900	H -0.01274600 -2.17117100 1.60380200	Cl -2.76092900 -1.36511600 2.29858900	H 0.36878600 -0.79195500 3.78985300	H -1.25646000 -2.28298500 -2.31999100	Cl 2.72677600 -2.11666400 0.94387300	H 1.35558100 1.30431100 -3.20983900	C 1.52171000 1.86340900 -1.35277700	Cl -2.91022400 -1.37567400 1.42337200	H -0.27535800 -1.89585600 -3.51226400	H 2.12313100 1.26544500 -2.47942000
H 1.38962200 1.48591900 -3.28391300	N 1.35600200 -0.39251700 -2.28951100	N 1.43034100 -0.63880000 1.62703800	C -0.73937500 -1.90422400 -2.60983200	H -0.56080300 -0.95616900 2.27920800	H -0.53128800 -1.14775500 -3.48865800	C 0.19438400 0.83042500 -3.00740200	H 0.70476200 1.34359400 -1.55682300	H 2.44325800 2.20701000 -0.89027600	C 0.44570400 -2.14980400 -2.64309000	H -0.07207100 -2.13548200 -1.75928800	H 0.70151700 1.51859400 -3.52671100
H 0.12038800 1.29185600 -2.04513500	H 0.61671800 -0.69411500 -2.91706100	H 0.70083700 0.06988700 1.70963000	H -1.53693800 -2.64218500 -2.55884300	N 1.47322000 -0.47894500 1.99408400	H 0.22212200 -1.42058400 -1.89863000	H 1.07530800 1.45487400 -2.90258000	N 1.04762900 -0.59219600 -2.27694700	H 1.38979400 2.37480400 -2.31053100	H -0.11925000 -3.07900200 -2.66595800	N -0.88968900 -0.26673000 -2.27178300	H 0.55668300 1.62446800 -1.75542700
N 1.27501500 -0.42831300 -2.35501000	H 2.26286200 -0.70225900 -2.66307400	H 2.19928100 -0.31982000 2.21275800	H -0.47527100 -1.70565700 -3.65405800	H 1.33208500 0.52780200 2.02672500	N -1.52327700 -0.24373900 -1.82772600	H -0.24274100 0.96510500 -4.00190100	H 0.06095900 -0.65214600 -2.51942800	H 0.68262700 2.09378100 -0.70370500	H 1.00962200 -2.02935800 -3.57381600	H 0.03245800 0.17120300 -2.24992100	N 0.74567400 -0.34055800 -2.47022800
H 0.49413900 -0.81996700 -2.87202400	H 2.99816300 -0.57222800 0.34952800	H 3.67402100 -1.84628200 1.89923100	H 0.13044300 -2.27748600 -2.07429000	H 2.38780600 -0.70847000 2.39762300	H -0.96321500 0.60370300 -1.88235700	H -0.52096000 1.12974900 -2.25058300	H 1.56133000 -1.05180800 -3.02376200	N 1.59749900 0.38973700 -1.55490200	H 1.13174800 -2.18665600 -1.80131300	H -1.40399400 0.15814700 -3.03752100	H -0.26816300 -0.44579800 -2.49897700
H 2.13071200 -0.70669400 -2.83722900	H 0.64456600 -2.71695600 -1.45705600	H 3.15446600 0.39004200 -0.02386600	N -1.21604000 -0.66619500 -1.94846600	H 0.91140700 -2.31867400 0.24664900	H -2.35790900 -0.07562800 -2.38666700	N 0.55657400 -0.59105800 -2.77593900	H 3.36279400 -0.88676700 -2.50072500	H 0.70353600 0.06758700 -1.92438000	N -0.49168300 -1.01631900 -2.43831400	H -1.45479900 -1.17469600 0.13057300	H 1.12072600 -0.82627500 -3.28113500
H 2.37089700 -0.44257700 0.26281800	C 4.94103500 2.71403900 -0.63671200	C 4.23107300 0.97370200 4.66033600	H -0.47174600 0.02973700 -1.92151700	H 3.52404300 0.16415500 -0.16487100	H -2.32495800 -1.96301400 -0.22164800	H -0.30287200 -1.13310200 -2.74494500	H 0.22048200 -2.81012100 -1.21164900	H 2.30288700 0.20682300 -2.26151400	H 0.04609900 -0.15263200 -2.36548500	H -4.49170400 1.39205700 0.25689300	H 2.44490700 -0.17458500 -0.54924100
H 0.72994100 -2.78465900 -1.44811600	C 4.48638800 1.51475200 -0.09612200	C 4.24700700 -0.11427400 3.79021500	H -1.97641300 -0.27066300 -2.49871300	C 5.46606800 0.83062300 3.82238600	H -5.64601700 -1.51382900 -1.24229400	H 1.09438600 -0.94533600 -3.56165400	C 5.09665900 1.90787700 0.28536400	H 3.57190000 -1.08302900 -2.44022200	H -1.09413500 -0.92253000 -3.25012300	C -7.98946000 -0.89708900 -1.21862000	H 4.06151600 -1.45853200 0.64888900
C 4.42631700 2.73623700 -0.83457200	H 5.70753100 3.70407200 -2.39164900	H 4.40990500 3.11331000 4.83874900	H -1.09148700 -2.28319300 0.09268900	C 5.05425700 -0.02600100 2.80191000	C -4.28135000 1.64464300 -3.92624400	H 2.17035100 0.46373200 -0.83976200	C 4.47212200 0.71510500 -0.07348500	H 2.63890600 -2.02240000 -0.54341700	H -0.97875400 -2.47632700 -0.27050100	C -7.06284600 0.14455400 -1.31130000	C 7.43277700 1.03414100 -0.97227900
C 4.11622700 1.49252500 -0.29999800	C 5.35501100 2.77016600 -1.96800200	C 4.42505800 2.26272100 4.16696200	H -2.96452100 0.45936800 0.03907700	H 5.84748500 2.87169000 4.39732600	C -4.36059900 0.32702800 -3.46178900	H 1.17203200 -2.69672200 -1.35564400	H 6.52360100 3.42033800 -0.28446700	C 5.27433800 2.83663500 -1.10092100	H -2.43922800 0.35069900 -1.26931100	H -8.39715100 -2.85689100 -0.42842200	C 6.66142700 -0.12926800 -0.97466100
H 4.99402600 3.83492500 -2.60076300	C 4.42624300 0.35522200 -0.87786200	C 4.45011100 0.05923700 2.41465000	C -4.27934900 0.48314800 -4.45358400	C 5.53193700 2.20505900 3.60264300	H -4.33918600 3.72862400 -3.39526700	C 6.32024400 -0.34389200 1.00437900	C 6.03517000 2.49252100 -0.56144100	C 4.97980200 1.49034900 -0.88998000	C -5.92114600 1.72431100 0.15123600	C -7.67805700 -2.04845300 -0.50407200	H 7.57823300 3.07916200 -0.31438900
C 4.75767400 2.86175900 -2.18530300	C 4.85141800 0.41693000 -2.20500900	C 4.64443400 1.35725100 1.93419300	C -4.26627200 -0.27761800 -3.28219300	C 4.71140200 0.47898000 1.54613500	C -4.40307400 2.70670400 -3.03813600	C 5.41536500 -0.63046500 -0.01468400	C 4.78097300 0.07305000 -1.27686800	H 5.53589500 4.40399900 -2.55603200	C -4.93798900 1.24514200 -0.70478300	C -5.81182600 0.04950800 -0.69763100	C 6.97712800 2.17641600 -0.32004000
C 4.12818500 0.34761600 -1.10606900	C 5.31589900 1.61533700 -2.74684500	C 4.63562600 2.44806400 2.80201400	H -4.14924500 2.45823800 -5.29908200	C 4.77978200 1.85901000 1.33413800	C -4.54906400 0.05272700 -2.10344900	H 7.06090500 1.14639000 2.37049800	C 5.72813600 0.66947000 -2.11907100	C 5.31562000 3.35493900 -2.39357600	H -7.54901500 1.20436100 1.46417900	C -5.51138000 -1.11599900 0.02212400	C 5.42403500 -0.17111300 -0.32898500
C 4.48721400 0.47653000 -2.45037400	H 4.79150500 -0.48084300 -2.80817800	H 4.78903800 1.51876900 0.87372800	C -4.14461400 1.86613600 -4.39097300	C 5.18581400 2.71793700 2.35260200	C -4.69769500 1.13651700 -1.22400800	C 6.35904300 0.92601400 1.57358200	C 6.34569100 1.86816500 -1.76883800	C 4.74016400 0.63568100 -1.96786300	C -6.78371100 0.83267600 0.79180000	C -6.43298000 -2.15159600 0.12032300	C 4.97996500 0.98418100 0.32769800
C 4.79166600 1.72665600 -2.98954500	H 5.64352200 1.64791300 -3.78059100	H 4.79290500 3.44659200 2.40872000	C -4.11573700 0.33736900 -2.03604500	H 4.50129100 2.26404100 0.36578100	C -4.62279100 2.44547500 -1.68293600	C 4.53827500 0.35381900 -0.47530700	H 5.98768400 0.20233500 -3.06231200	C 4.78432400 1.16669600 -3.26212300	C -4.79529600 -0.12896200 -0.92964800	H -4.54664700 -1.19373200 0.50880400	C 5.74508700 2.14579900 0.33465300
H 4.52410900 -0.41587300 -3.06272000	C 3.87441100 -0.93806800 -0.27750100	C 4.42758200 -1.16652600 1.48852400	C -3.98358200 1.73039500 -1.98429400	H 5.23181500 3.78699200 2.17324600	H -4.84286400 0.93738200 -0.16950200	C 4.57094400 1.62226700 0.11612700	H 7.07436500 2.31241900 -2.43858500	C 5.06358000 2.51453600 -3.47692700	C -5.65151200 -1.01476700 -0.27511100	H -6.18314200 -3.04040000 0.69008600	H 4.03064000 0.96767100 0.85033100
H 5.06249600 1.80904500 -4.03647600	C 4.84007300 -1.52903300 0.76215300	C 5.75634900 -1.94141400 1.60981100	C -3.99666800 2.48816000 -3.14846100	C 4.29324200 -0.45979600 0.41419500	H -4.72814500 3.26570500 -0.98165500	C 5.47569700 1.90950700 1.12893500	C 4.03290800 -1.20391600 -1.70037700	H 4.58961100 0.51897700 -4.11276300	C -6.64360500 -0.53459000 0.57658000	C -4.74499100 1.14211900 -0.77045900	H 5.38338100 3.02096000 0.86364300
C 3.83143100 -1.02311800 -0.54076500	H 4.37940700 -2.37866600 1.26515200	H 5.72798500 -2.84227700 0.99332600	H -3.82537100 2.20995700 -1.02482100	C 5.43463400 -0.65556100 -0.59717400	C -4.59567500 -1.36797900 -1.53654100	H 3.85228600 2.37766700 -0.17849800	C 4.95305300 -2.25845500 -2.35413100	H 5.08343500 2.90816600 -4.48745500	H -5.50405400 -2.07599100 -0.42173200	C -5.20118300 2.44658000 -1.43828300	C 4.50986500 -1.39503000 -0.34095900
C 4.64528000 -1.37498700 0.69012100	H 5.76323000 -1.85072600 0.27502600	H 6.61218700 -1.33604400 1.30961500	H -3.87967200 3.56496900 -3.09345100	H 6.25744300 -1.19950100 -0.12822300	C -4.28539500 -2.47253600 -2.56052800	H 5.46600000 2.88720500 1.59583000	H 4.36919100 -3.15834000 -2.56110300	C 4.40293100 -0.84837300 -1.76007400	H -7.29470900 -1.23477300 1.08763100	H -4.38272500 3.16836900 -1.39793100	C 5.21271400 -2.73561600 -0.57861600
H 4.23071500 -2.24022700 1.20098800	H 5.09302100 -0.77674400 1.51101400	H 5.90746400 -2.23841400 2.65029600	C -4.14898500 -0.51921700 -0.78523200	H 5.07877800 -1.21339300 -1.46303300	H -3.29728900 -2.34387200 -3.00647000	C 3.66142700 0.06478000 -1.66052800	H 5.36217900 -1.89314400 -3.29891400	C 5.56497100 -1.73342600 -2.25747400	C -3.78042300 -0.66904700 -1.89800900	H -5.48471800 2.31410000 -2.48606600	H 4.48072500 -3.53139100 -0.43820900
H 5.66629100 -1.60027500 0.36170700	N 3.33638800 -1.85548600 -1.28708200	N 4.04325000 -0.87578800 0.10508400	C -5.29748900 -0.20369000 0.15757300	H 5.81655100 0.31245500 -0.92894400	H -4.29979100 -3.44109600 -2.05829900	C 3.69251300 1.16303900 -2.71470100	H 5.79069300 -2.52938400 -1.71055800	H 5.31430100 -2.79080700 -2.14372100	C -3.83829000 -0.03209200 -3.27968400	H -6.05995300 2.86871600 -0.90918700	H 5.63109100 -2.82294000 -1.58503600
H 4.68736400 -0.54390500 1.39148400	C 3.98399900 -3.14947100 -1.44000600	C 5.14025100 -0.69159500 -0.84291900	H -6.20647200 -0.66446600 -0.24475700	N 3.61848500 -1.66329100 0.90338600	H -5.02362600 -2.50153700 -3.36733000	H 2.98515700 0.98863400 -3.52256300	N 3.22452900 -1.76303200 -0.61254600	H 5.75135400 -1.53538300 -3.31529600	H -2.94212300 -0.21967800 -3.87234500	N -3.50365400 0.63333200 -1.39745400	H 6.02809400 -2.87368500 0.13742500
N 3.45020100 -1.96926900 -1.44333500	H 5.02939800 -3.02847200 -1.75597700	H 5.92549600 -0.03337300 -0.44647700	H -5.10310800 -0.60189900 1.15177000	C 4.24959900 -2.94984400 0.64817500	N -3.82466200 -1.50928800 -0.29137100	H 3.50490300 2.14526200 -2.28650800	C 4.08642700 -2.43889800 0.37082000	H 6.48923400 -1.53135900 -1.71509200	H -4.68824400 -0.46831500 -3.81584400	C -3.73801600 0.24929900 -2.79435000	N 3.38861000 -1.20829500 -1.29040600
C 3.97330500 -3.33202800 -1.32466600	H 3.96450700 -3.78131700 -0.54334700	H 5.60791800 -1.64441500 -1.11826700	H -5.46569100 0.87056900 0.22812900	H 4.39662000 -3.18933700 -0.41231000	C -4.51121500 -2.37422700 0.66589400	H 4.69895500 1.17491600 -3.14624000	H 4.21001200 -3.50374600 0.14618900	N 3.95314300 -1.14561700 -0.40098800	H -3.99698900 1.04243100 -3.22027600	H -4.80553000 0.14201900 -3.00171500	C 3.82768300 -0.80157800 -2.61758100
H 5.04060700 -3.32821700 -1.58062600	H 4.15252500 1.48083600 0.93575700	H 4.09062900 -1.11617800 4.18106000	N -3.67443600 -1.78558700 -0.93531300	H 5.22174100 -3.01603900 1.15658300	H -5.37659900 -1.86574800 1.11320700	N 3.49078600 -1.23285300 -2.02555300	H 5.07651800 -1.97306900 0.39010800	C 4.99370800 -1.61930300 0.50836900	N -3.36958800 -1.94562200 -1.73175100	H -3.35259200 0.99337000 -3.50815100	H 4.67406500 -1.41738300 -2.94178900
H 3.84778400 -3.79276200 -0.34221800	H 4.97028100 3.60634100 -0.02019300	H 4.06354800 0.81593700 5.72016800	C -4.33194400 -2.89142900 -0.23706400	H 4.97803800 -1.09358300 2.96881100	H -4.86681600 -3.29728500 0.18537900	C 3.53251700 -1.61070300 -3.42567300	H 3.73353600 0.27427800 0.58110000	H 5.36919700 -2.61663000 0.24648300	C -3.10207800 -2.78862400 -2.88411600	H -7.33075200 1.03540800 -1.86688600	H 3.04636500 -0.95688900 -3.36276900
H 3.81804700 1.41355300 0.73844000	H 3.46275200 -3.69205700 -2.23243100	H 4.75613800 -0.25332000 -1.76030000	H -4.46872000 -2.74502800 0.83631100	H 5.73342000 0.42355000 4.79164100	H -4.26127600 -0.48347900 -4.17324000	H 2.88985000 -1.03936500 -4.12016900	H 4.84687800 2.36867400 1.23491300	H 5.85274800 -0.93414600 0.50660700	H -4.04270600 -3.02558000 -3.39631200	H -8.95460600 -0.80263200 -1.70519900	H 7.03455500 -1.00965200 -1.48491400
H 4.40282800 3.61381800 -0.19876000	C 1.83090500 1.35059400 2.49948500	C -1.32623600 -3.62228000 -1.42856500	H -5.30998600 -3.07522600 -0.70023200	H 3.60491800 -3.72348300 1.07096400	H -4.12405500 1.83193000 -4.98275500	H 4.55458700 -1.50613300 -3.81005100	H 3.66660700 -2.36229200 1.36914900	H 4.89393300 1.10233900 0.11634500	H -2.42132500 -2.38448400 -3.65077700	H -3.30111200 -0.72411700 -3.03296000	H 8.39167600 1.04471500 -1.47964300
H 3.44623200 -3.94948500 -2.05195600	C 2.61763900 2.18958600 3.31182700	C -2.07828800 -4.67153200 -1.97802800	H -4.35505200 -1.35628500 -3.31490000	C -1.96794100 -3.60024200 -0.96392000	H -3.84571700 -2.65134600 1.47943000	H 5.35837700 -1.61465500 -0.45777500	C 1.87168900 1.31666300 2.44441700	H 5.45914400 3.48373800 -0.25039500	H -4.24300100 1.94097500 -1.16287100	C 0.13227900 -3.05531700 2.23781800	H 4.16360400 0.24343200 -2.67385300
C 1.77131000 1.43522500 2.66471200	C 1.92982300 -0.03102700 2.71948400	C -0.07464700 -3.34055900 -1.98260600	H -4.39430100 -0.00997900 -5.41251500	C -2.87751300 -4.63650200 -1.23716100	C 0.86486400 -3.54604800 1.68865800	H 6.98977400 -1.12000800 1.35808000	C 1.99247100 -0.06574500 2.63145600	H 4.60356100 -1.66519200 1.51954900	H -6.00712500 2.79038000 0.33074600	C 0.41039300 -4.19820000 3.00751800	C 1.62143500 1.86644700 2.14656200
C 2.41854800 2.31925900 3.54884700	C 3.49426900 1.67026700 4.25812500	C -1.58804900 -5.41230300 -3.04988400	H -3.71459200 -3.77919300 -0.37476000	C -0.78148900 -3.55411500 -1.70615500	C 1.47997700 -4.65265600 2.29555900	H 3.24982300 -2.66132200 -3.49666400	C 2.56064000 2.15961700 3.33514500	C 0.16124400 2.42926200 2.91751900	H -2.67050200 -3.72076400 -2.51954700	C -0.85672400 -2.17700600 2.69673700	C 2.27280700 2.86598900 2.89395300
C 1.93054400 0.06017600 2.89279700	H 2.52917900 3.26508500 3.21742400	H -3.06113200 -4.89048500 -1.57488300	C 1.56945300 -3.46399800 1.59497300	C -2.60168800 -5.59866000 -2.20331300	C -0.34066600 -3.08057900 2.22325000	C 1.51891500 2.34899300 1.92200000	C 2.78955700 -0.58734300 3.64551000	C -0.11516400 3.28128100 3.99699800	C 1.58335600 -3.20835500 1.98799300	C -0.28691200 -4.46037900 4.18233100	C 1.93836000 0.53284800 2.43734000
C 3.21859600 1.85139200 4.58595900	C 2.81269800 -0.55265500 3.66015100	C 0.41717500 -4.07686100 -3.05458600	C 2.45719200 -4.45343600 2.04994900	H -3.82081000 -4.67300400 -0.70386100	C 0.90175000 -5.27391100 3.39890800	C 1.87975300 3.45937900 2.70549700	H 1.49264500 -0.75352900 1.97356600	C 1.14886900 1.45408800 3.07520400	C 2.37146200 -4.04497000 2.79594200	H 1.19826800 -4.87442800 2.69505000	C 3.22447900 2.54511200 3.85613100
H 2.27439100 3.38776900 3.44059400	H 1.34085600 -0.72824800 2.15356700	H 0.53151600 -2.54259900 -1.57884200	C 0.39786400 -3.23762600 2.32790000	C -0.50234000 -4.52049400 -2.66790700	H 2.42971900 -5.01197000 1.91436900	C 2.12156400 1.11865400 2.20904000	C 3.35803900 1.63925800 4.34933200	C 0.57871900 3.15489700 5.19728900	C 0.22724300 -3.06513600 2.30375100	C -1.55837400 -2.44307800 3.86875500	H 2.01623300 3.90722700 2.73886500
C 2.73458700 -0.40737300 3.92808900	C 3.60658500 0.29150700 4.43044400	C -0.33812900 -5.11691700 -3.59272500	C 2.17810400 -5.19806400 3.19186100	H -0.05142800 -2.78387600 -1.53348300	C -0.91826600 -3.69950500 3.32711900	C 2.81009100 3.33990000 3.73355500	H 2.45165500 3.23450000 3.24858200	H -0.89288600 4.03092100 3.89856900	C 1.81887400 -4.72245600 3.87847700	H -1.11241000 -1.29332600 2.14002200	C 2.89108900 0.21113200 3.39913400
H 1.46325000 -0.66438500 2.25382700	H 4.08497700 2.34627400 4.86657100	H -2.18742000 -6.21433000 -3.46692500	H 3.38639100 -4.62205500 1.51673000	C -1.40819700 -5.54735700 -2.92152400	H -0.84634000 -2.24342200 1.76998000	H 1.40324100 4.41739600 2.52987200	C 3.48154600 0.25994200 4.50660300	C 1.84144900 1.32236300 4.27379700	H 3.43115400 -4.14462800 2.58765000	C -1.27930500 -3.58372100 4.61727300	H 1.48397700 -0.26990000 1.88976600
C 3.38875800 0.48136500 4.77676300	H 2.87496300 -1.62925300 3.76641100	H 1.38824500 -3.81823700 -3.46030200	C 0.11858000 -3.98558100 3.46784600	H -3.32356800 -6.38402200 -2.39947600	C -0.30100700 -4.79899100 3.91992700	C 3.04793000 0.99896700 3.23833300	H 2.86250400 -1.66404800 3.74524900	H 1.38671500 0.78605400 2.25999400	C -0.32472900 -3.74588300 3.38487200	H -0.04861200 -5.34603900 4.76125000	C 3.54579800 1.21259600 4.10953800
H 3.70086300 2.55966800 5.25083700	H 4.29615100 -0.11606200 5.16098700	H 0.04086800 -5.69028900 -4.43151400	H -0.32178100 -2.50744800 2.00180200	H 0.43525100 -4.45840600 -3.20808400	H 1.39727700 -6.12271900 3.85768200	H 1.91539300 0.25079100 1.61109900	H 3.87518600 2.31372700 5.02305200	C 1.55917100 2.17378500 5.34016900	H -0.41694000 -2.45261700 1.69734200	H -2.32890600 -1.74811100 4.18202700	H 3.70927000 3.33879400 4.41405300
H 2.84621100 -1.47854000 4.05044900	C -3.97162300 -1.45750800 -1.64852700	C -0.70618300 3.78016100 0.22616400	C 1.00405700 -4.96727800 3.90644300	H -1.18995500 -6.29789000 -3.67319900	H -1.85032100 -3.30492500 3.71554900	C 3.39606700 2.10485300 4.00774300	H 4.10389400 -0.14726300 5.29554900	H 0.34608800 3.81705000 6.02422500	C 0.46506000 -4.57621900 4.17665000	H -1.82575100 -3.78704000 5.53159900	H 3.12284300 -0.83423100 3.56695400
H 4.01530000 0.11390600 5.58189600	C -4.93771500 -2.35934100 -1.17785100	C 0.49433300 3.57377000 0.92290100	H 2.88260800 -5.95164600 3.52691000	C -0.19065800 3.82229800 -0.19995800	H -0.74861200 -5.27945800 4.78304200	H 3.06502100 4.20989400 4.32922600	C -4.07061400 -1.30273100 -1.66441300	H 2.58890900 0.54256700 4.35979200	H 2.44826600 -5.35724600 4.49283700	C 2.53187000 3.42772000 -1.01765500	H 4.29349100 0.96133100 4.85326900
C -3.87042200 -1.55803000 -1.59688600	C -3.12622500 -1.87855300 -2.68578300	C -0.75931100 4.83501700 -0.69709100	H -0.80491800 -3.79298100 4.00178700	C 0.87643800 3.62578400 0.68845800	C 1.10855200 3.77191300 -0.57119200	H 3.51463600 0.03520500 3.40309500	C -5.08596700 -2.13087900 -1.16367300	H 2.09437700 2.07099800 6.27769400	H -1.38118700 -3.61948700 3.59162100	C 1.47756900 3.55218500 -1.93420000	C -4.05361800 -1.98818300 -1.29333900
C -3.00518400 -2.01630200 -2.60109100	C -5.05252900 -3.63746700 -1.71811600	C 1.60057500 4.38451400 0.69568400	H 0.78398600 -5.54624400 4.79673000	C 0.00959100 4.67101100 -1.29748500	C -0.03394900 3.63969000 -1.37480700	H 4.12199700 2.01028700 4.80786400	C -3.26154400 -1.80083200 -2.69604200	C -2.41975100 -2.86273300 -1.93186600	H 0.03216100 -5.10336200 5.01987400	C 2.87740500 4.55159500 -0.25239600	C -3.26116700 -2.42424000 -2.36512800
C -4.84309300 -2.44436700 -1.10976400	H -5.58867300 -2.06602100 -0.36237000	H 0.56225200 2.77039700 1.64225200	C 0.51673500 3.91343900 0.00877500	C 2.09979900 4.25429900 0.48597400	C 1.18467200 4.87779000 0.28796800	C -3.65826900 -2.57465700 -0.79501100	C -5.28204800 -3.41332200 -1.66920800	C -1.19976700 -2.92029800 -2.62180600	C 0.37916100 3.79934000 -0.76962800	C 0.79087100 4.75349200 -2.07307600	C -4.86114300 -2.93398500 -0.64369500
C -3.10505400 -3.31344500 -3.09212600	C -3.23936600 -3.15573800 -3.22430200	C 0.34684300 5.65064700 -0.92147300	C -0.67488500 3.74650300 -0.71386200	H 0.73692600 2.98383200 1.54821000	C -1.06965400 4.56459600 -1.30615000	C -2.95000100 -2.96388000 -1.94094500	H -5.70956200 -1.77686500 -0.35102800	C -3.02979400 -4.07452200 -1.57192400	C -0.53912800 3.38155000 -1.74480400	H 1.19620000 2.70017000 -2.53728300	C -3.26973700 -3.75636200 -2.76448300
H -2.24776200 -1.35090300 -2.99086600	H -2.37642500 -1.19832500 -3.06526100	H -1.66692500 4.99961100 -1.26628100	C 0.55002400 4.89897300 1.00713000	C 1.23674500 5.29652000 -1.50544400	H -0.10494900 2.80741800 -2.06132600	C -4.19831600 -3.57870500 0.02092300	C -3.45469800 -3.08256100 -3.19940900	C -0.61163200 -4.14176300 -2.93164300	C 0.02850000 4.89227900 0.03756300	C 2.19186500 5.75535500 -0.39281900	H -2.63885300 -1.71081000 -2.88745100
C -4.94603100 -3.74181200 -1.60387700	C -4.20042900 -4.04335900 -2.74184200	C 1.53437400 5.42545300 -0.22949900	C -1.78546100 4.53955100 -0.44555100	H -0.79717500 4.82472900 -2.00500700	C 0.15245800 5.81075200 0.35103900	C -2.77716000 -4.30801000 -2.25167900	H -2.48023200 -1.17438400 -3.10435300	H -0.70995400 -2.00191300 -2.91212700	C -1.76186600 4.02575800 -1.89790900	H 3.67388100 4.47323500 0.47861600	C -4.87208000 -4.26732000 -1.04430900
H -5.50689300 -2.12323600 -0.31539800	H -5.80028700 -4.31938000 -1.32887400	H 2.51674600 4.19635000 1.24418100	H -0.73453600 2.98891000 -1.48219700	C 2.28816400 5.08850400 -0.61586500	H 2.04694500 4.99041400 0.93493700	H -2.54039600 -2.20236500 -2.59111900	C -4.46338600 -3.89709000 -2.68640400	C -2.44413600 -5.29750200 -1.88676200	H -0.29569300 2.54171000 -2.37936000	C 1.14203500 5.86051800 -1.30169700	H -5.46647200 -2.62700800 0.20131100
C -4.07395000 -4.18400400 -2.59541100	H -2.57432600 -3.46004000 -4.02485400	H 0.28363400 6.45216900 -1.64898500	C -0.56357800 5.69007300 1.27678900	H 2.90431300 4.09044100 1.19232900	C -0.98348100 5.65355200 -0.43924000	C -4.02694400 -4.92528700 -0.28964000	H -6.06607900 -4.03857500 -1.25701500	H -3.95789300 -4.05832400 -1.01263000	C -1.19374400 5.54073700 -0.11863000	H -0.02335600 4.82525100 -2.78539500	C -4.07191200 -4.68610200 -2.10424200
H -2.41996400 -3.64744800 -3.86311900		H 2.40033600 6.05164300 -0.41173400	H 1.45047100 5.02870800 1.59637900	H 1.37192800 5.94034800 -2.36736400	H -1.94699200 4.42849000 -1.92848000	H -4.73476900 -3.30081900 0.92081800	H -2.81591600 -3.44784900 -3.99571100	C -1.22837400 -5.33679900 -2.56470800	H 0.70878400 5.21936300 0.81532700	H 2.47079100 6.60625600 0.21850000	H -2.64774500 -4.07066900 -3.59519800
H -5.69878900 -4.41075900 -1.20199000			C -1.73875600 5.51294200 0.55131300	H 3.24448700 5.57305800 -0.77712000	H 0.23006800 6.65102200 1.03188300	C -3.31075700 -5.29588900 -1.42480400	H -4.60692500 -4.89891900 -3.07441700	H 0.33446000 -4.16039100 -3.46098800	C -2.09817900 5.10700600 -1.08476900	H 0.59989000 6.79331100 -1.40579700	H -5.49640500 -4.98051500 -0.51786800
H -4.14360300 -5.19753800 -2.97330400			H -2.69315700 4.39617500 -1.02029200		H -1.79396600 6.37101000 -0.38019100	H -2.22289600 -4.58678800 -3.14084200	-----------------------------------	H -2.93109600 -6.21858400 -1.58668600	H -2.45588200 3.68035700 -2.65632500		H -4.07055400 -5.72547400 -2.41173900
			H -0.51447200 6.43663000 2.06151900			H -4.44307100 -5.68407500 0.36352900		H -0.76361800 -6.28718900 -2.80072600	H -1.44423100 6.37524500 0.52661800
			H -2.60975200 6.12281900 0.76227100			H -3.16692500 -6.34348100 -1.66290100			H -3.05528900 5.60247100 -1.20067500
